# Supplementary material for: Single-cell genomics analysis reveals complex genetic interactions in an in vivo model of acquired BRAF inhibitor resistance
Source: NAR Cancer. 2024 Jan 11;6(1):zcad061. doi: 10.1093/narcan/zcad061 (PMC10782916; doi:10.1093/narcan/zcad061)
Supplement: zcad061_Supplemental_Files [file zcad061_supplemental_files.zip]

Archive with 19 entries (19 files):
- Dataset_S1.xlsx
- Dataset_S2.xlsx
- Dataset_S3.xlsx
- Figure_S1.pdf
- Figure_S10.pdf
- Figure_S2.pdf
- Figure_S3.pdf
- Figure_S4.pdf
- Figure_S5.pdf
- Figure_S6.pdf
- Figure_S7.pdf
- Figure_S8.pdf
- Figure_S9.pdf
- Table_S1.pdf
- Table_S2.pdf
- Table_S3.pdf
- Table_S4.pdf
- Table_S5.pdf
- Table_S6.pdf
