# Supplementary material for: Single-cell genomics analysis reveals complex genetic interactions in an in vivo model of acquired BRAF inhibitor resistance
Source: NAR Cancer. 2024 Jan 11;6(1):zcad061. doi: 10.1093/narcan/zcad061 (PMC10782916; doi:10.1093/narcan/zcad061)
Supplement: zcad061_Supplemental_Files [file zcad061_supplemental_files.zip › Dataset_S1.xlsx]

## Sheet: Dataset S1
cell_ID	site	plus_strand_reads	neg_strand_reads
AAACCTGAGTTTCCTT	chr1:165337142	2976	0
AAACCTGAGTTTCCTT	chr1:178919029	940	0
AAACCTGAGTTTCCTT	chr1:205954251	0	1389
AAACCTGAGTTTCCTT	chr10:103815341	0	168
AAACCTGAGTTTCCTT	chr15:61017960	0	1938
AAACCTGAGTTTCCTT	chr18:58199115	0	599
AAACCTGAGTTTCCTT	chr2:113804605	567	674
AAACCTGAGTTTCCTT	chr3:143871970	1653	0
AAACCTGAGTTTCCTT	chr4:35580875	1344	0
AAACCTGAGTTTCCTT	chr5:168001046	5287	0
AAACCTGAGTTTCCTT	chr5:77582558	0	1289
AAACCTGAGTTTCCTT	chr5:94000049	1380	0
AAACCTGAGTTTCCTT	chr8:96061791	0	1054
AAACCTGCACAATGTC	chr5:141813672	0	62
AAACCTGCACAATGTC	chrX:10055560	58	0
AAACCTGCATTCATCT	chr15:85577945	5075	0
AAACCTGCATTCATCT	chr7:139846468	1888	0
AAACCTGGTACCACTA	chr13:97310848	420	0
AAACCTGGTACCACTA	chr19:35969716	0	3149
AAACCTGGTCCGGTGT	chr11:127095041	0	2803
AAACCTGGTCCGGTGT	chr11:56676001	0	341
AAACCTGGTCCGGTGT	chr7:140894519	0	1100
AAACCTGGTCCGGTGT	chr7:142316430	0	2770
AAACCTGGTCCGGTGT	chr8:52295207	1538	0
AAACCTGGTCCGGTGT	chr8:58928525	0	537
AAACGGGAGATCTGCT	chr11:127095041	0	2234
AAACGGGAGATCTGCT	chr7:140894519	0	1949
AAACGGGAGATCTGCT	chr8:52295207	0	1814
AAACGGGCAACCTGAT	chr1:51637898	0	2427
AAACGGGCAACCTGAT	chr11:49849959	2203	0
AAACGGGCAACCTGAT	chr2:28617198	0	2927
AAACGGGCAACCTGAT	chr2:33539530	0	3300
AAACGGGCAACCTGAT	chr2:78154720	2100	0
AAACGGGCAACCTGAT	chr22:22862197	0	2380
AAACGGGCAACCTGAT	chr3:146741309	2214	0
AAACGGGCAACCTGAT	chr5:138031723	2012	2164
AAACGGGCAACCTGAT	chr6:40891868	742	0
AAACGGGCAACCTGAT	chr7:135739858	666	0
AAACGGGCAGAAAGCC	chr10:62568084	1	1906
AAACGGGCAGAAAGCC	chr7:142316524	3112	0
AAACGGGGTCTGCCAG	chr1:51656244	291	0
AAACGGGGTCTGCCAG	chr10:113311707	2501	0
AAACGGGGTCTGCCAG	chr11:109823480	793	0
AAACGGGGTCTGCCAG	chr13:34290914	1942	0
AAACGGGGTCTGCCAG	chr13:95084112	0	4794
AAACGGGGTCTGCCAG	chr17:35793066	1789	0
AAACGGGGTCTGCCAG	chr17:49887836	0	1669
AAACGGGGTCTGCCAG	chr18:69518868	0	992
AAACGGGGTCTGCCAG	chr19:13184948	0	1331
AAACGGGGTCTGCCAG	chr2:11326502	0	2956
AAACGGGGTCTGCCAG	chr2:28617198	998	0
AAACGGGGTCTGCCAG	chr2:69665214	1946	0
AAACGGGGTCTGCCAG	chr20:60020300	0	3350
AAACGGGGTCTGCCAG	chr20:8031776	4284	0
AAACGGGGTCTGCCAG	chr3:28525791	0	1616
AAACGGGGTCTGCCAG	chr3:69833185	1451	0
AAACGGGGTCTGCCAG	chr5:82142901	0	1445
AAACGGGGTCTGCCAG	chr6:54168236	0	45
AAACGGGGTCTGCCAG	chr7:110661622	3331	4422
AAACGGGGTCTGCCAG	chr7:132516349	0	2182
AAACGGGGTCTGCCAG	chr8:38070850	0	1182
AAACGGGGTCTGCCAG	chr9:111024780	188	0
AAACGGGGTCTGCCAG	chr9:20266656	1255	0
AAACGGGGTTATCCGA	chr11:127095041	1811	0
AAACGGGGTTATCCGA	chr19:35969773	0	3052
AAACGGGGTTATCCGA	chr7:140899103	2261	0
AAAGATGAGCCCAACC	chr14:31125889	0	1197
AAAGATGAGCCCAACC	chr8:52295207	769	0
AAAGATGAGCTGAACG	chr1:79519956	1589	0
AAAGATGAGCTGAACG	chr12:7976289	0	1794
AAAGATGAGCTGAACG	chr16:11490797	0	2062
AAAGATGAGCTGAACG	chr17:43461717	1273	2746
AAAGATGAGCTGAACG	chr20:44510818	0	747
AAAGATGAGCTGAACG	chr3:33485969	0	1211
AAAGATGAGCTGAACG	chr5:168001046	2267	0
AAAGATGAGCTGAACG	chr7:140898573	0	1879
AAAGATGTCAGGTTAC	chr13:97310848	539	2
AAAGATGTCAGGTTAC	chr17:74995999	1598	0
AAAGATGTCAGGTTAC	chr8:52295207	0	2765
AAAGATGTCAGGTTAC	chr8:58928525	3003	858
AAAGATGTCTTGTTAC	chr20:44406491	0	1632
AAAGATGTCTTGTTAC	chr9:20266656	0	1957
AAAGATGTCTTGTTAC	chrX:151517861	0	1837
AAAGATGTCTTGTTAC	chrX:18036499	516	0
AAAGCAACATCCCAAA	chr10:93217970	353	0
AAAGCAACATCCCAAA	chr12:38671901	0	2529
AAAGCAACATCCCAAA	chr13:95084112	0	668
AAAGCAACATCCCAAA	chr2:15541432	0	910
AAAGCAACATCCCAAA	chr2:174234316	2052	0
AAAGCAACATCCCAAA	chr20:60020300	2294	0
AAAGCAACATCCCAAA	chr5:93557528	1240	0
AAAGCAACATCCCAAA	chr8:67527464	0	707
AAAGCAAGTGACATCT	chr1:205954251	0	1079
AAAGCAAGTGACATCT	chr12:67353352	1714	0
AAAGCAAGTGACATCT	chr18:33285040	2373	0
AAAGCAAGTGACATCT	chr2:113804605	0	1674
AAAGCAAGTGACATCT	chr21:13273091	0	2418
AAAGCAAGTGACATCT	chr5:77582558	0	3434
AAAGCAAGTGACATCT	chr5:89659334	0	1514
AAAGCAAGTGACATCT	chr7:55203920	331	0
AAAGCAAGTGACATCT	chr8:96061791	1281	0
AAAGCAATCGGGCTTG	chr1:82766618	1590	0
AAAGCAATCGGGCTTG	chr5:163766620	0	474
AAAGCAATCTCGAGCG	chr1:112344870	0	2041
AAAGCAATCTCGAGCG	chr14:42138058	957	0
AAAGTAGAGGCTAGGT	chr13:69248671	0	1380
AAAGTAGAGGCTAGGT	chr16:61278675	0	415
AAAGTAGAGGCTAGGT	chr17:43461717	0	614
AAAGTAGAGGCTAGGT	chr2:196474407	3950	0
AAAGTAGAGGCTAGGT	chr22:32562763	0	1617
AAAGTAGGTACTGCTA	chr14:31125889	919	0
AAAGTAGGTACTGCTA	chr7:140894519	0	2200
AAAGTAGGTACTGCTA	chr7:142316524	0	2297
AAAGTAGTCATGGTGT	chr13:97310848	0	2126
AAAGTAGTCATGGTGT	chr19:35969773	1068	0
AAAGTAGTCATGGTGT	chr8:52295207	0	1550
AAAGTAGTCGTGAGGA	chr11:127095041	136	0
AAAGTAGTCGTGAGGA	chr14:31125889	0	1630
AAAGTAGTCGTGAGGA	chr7:142560054	0	2737
AAAGTAGTCGTTCGTC	chr11:127095041	4026	0
AAAGTAGTCGTTCGTC	chr12:98785492	154	0
AAAGTAGTCGTTCGTC	chr19:35969773	0	3752
AAAGTAGTCGTTCGTC	chr8:52295207	1878	0
AAATGCCAGCCAGAAC	chr10:62568084	2395	0
AAATGCCAGCCAGAAC	chr19:35969773	0	2287
AAATGCCAGCTATGCT	chr18:39369679	0	1967
AAATGCCAGCTATGCT	chr3:138225593	1292	0
AAATGCCAGCTATGCT	chr5:36716051	1129	0
AAATGCCAGCTATGCT	chr9:11385813	2486	0
AAATGCCCAGCGGTCT	chr10:62568084	0	4133
AAATGCCCAGCGGTCT	chr13:97310848	796	1520
AAATGCCCAGCGGTCT	chr14:31125889	0	776
AAATGCCCAGCGGTCT	chr7:140899103	1207	1544
AAATGCCCAGCGGTCT	chr8:52295207	3079	0
AAATGCCGTACCGCTG	chr1:118133412	0	4735
AAATGCCGTACCGCTG	chr11:47477662	1354	0
AAATGCCGTACCGCTG	chr12:81120565	0	416
AAATGCCGTACCGCTG	chr2:113804605	0	1792
AAATGCCGTACCGCTG	chr20:44510818	0	394
AAATGCCGTACCGCTG	chr3:143871970	2469	0
AAATGCCGTACCGCTG	chr3:87819291	0	1022
AAATGCCGTCACATGT	chr10:62568084	1325	0
AAATGCCGTCACATGT	chr14:31125889	0	573
AAATGCCGTCACATGT	chr7:140894519	1444	0
AAATGCCGTCACATGT	chr8:52295207	0	6168
AAATGCCTCCTGATTT	chr1:181880632	0	444
AAATGCCTCCTGATTT	chr12:58891529	0	3225
AACACGTAGATCGGGT	chr1:165337142	5633	695
AACACGTAGATCGGGT	chr1:178919029	0	1705
AACACGTAGATCGGGT	chr10:103815341	0	47
AACACGTAGATCGGGT	chr12:7976289	504	0
AACACGTAGATCGGGT	chr16:61278675	593	503
AACACGTAGATCGGGT	chr16:72921034	2245	1359
AACACGTAGATCGGGT	chr17:43461717	164	0
AACACGTAGATCGGGT	chr2:113804605	1615	0
AACACGTAGATCGGGT	chr3:72991097	0	2263
AACACGTAGATCGGGT	chr3:87819291	699	0
AACACGTAGATCGGGT	chr4:102723758	0	2449
AACACGTAGATCGGGT	chr5:76081480	1223	0
AACACGTAGATCGGGT	chr5:94000049	2751	0
AACACGTAGATCGGGT	chr7:140898573	1796	0
AACACGTAGATCGGGT	chr7:26307218	1100	0
AACACGTAGATCGGGT	chr7:55203920	172	0
AACACGTAGATCGGGT	chr7:76895267	0	1201
AACACGTTCCAGGCGT	chr10:62568084	0	5798
AACACGTTCCAGGCGT	chr13:97310848	0	2094
AACACGTTCCAGGCGT	chr19:35969773	4753	0
AACACGTTCCAGGCGT	chr8:58928525	0	957
AACACGTTCGACCCTT	chr13:97310848	0	1245
AACACGTTCGACCCTT	chr14:23606188	0	2372
AACACGTTCGACCCTT	chr8:52295207	0	1480
AACACGTTCTAAGTGC	chr1:78282936	10	0
AACACGTTCTAAGTGC	chr1:87426368	0	981
AACACGTTCTAAGTGC	chr10:98942532	0	12
AACACGTTCTAAGTGC	chr16:66708480	3347	0
AACACGTTCTAAGTGC	chr21:16477848	1839	0
AACACGTTCTAAGTGC	chr3:123507519	0	1326
AACACGTTCTAAGTGC	chr8:58928525	0	13
AACACGTTCTGATGGT	chr1:51637898	0	1547
AACACGTTCTGATGGT	chr2:28617198	0	4023
AACACGTTCTGATGGT	chr5:55826180	685	0
AACACGTTCTGATGGT	chr7:110494097	0	3312
AACACGTTCTGTATTC	chr10:100141576	575	0
AACACGTTCTGTATTC	chr10:37882542	0	348
AACACGTTCTGTATTC	chr11:94109099	0	437
AACACGTTCTGTATTC	chr12:111130980	4740	0
AACACGTTCTGTATTC	chr12:38671901	0	462
AACACGTTCTGTATTC	chr14:91295933	0	3742
AACACGTTCTGTATTC	chr20:14891621	0	4047
AACACGTTCTGTATTC	chr22:22862197	0	2707
AACACGTTCTGTATTC	chr5:141813672	0	119
AACACGTTCTGTATTC	chr5:26793532	543	0
AACACGTTCTGTATTC	chr5:93557528	0	34
AACACGTTCTGTATTC	chr6:40891868	2675	0
AACACGTTCTGTATTC	chr9:42077551	0	3596
AACACGTTCTGTATTC	chrX:10055560	85	0
AACCATGAGTGATGGC	chr1:178919029	0	1296
AACCATGAGTGATGGC	chr16:52976047	1371	0
AACCATGAGTGATGGC	chr17:43461717	981	0
AACCATGAGTGATGGC	chr3:143871970	1850	0
AACCATGAGTGATGGC	chr5:73756647	1871	0
AACCATGAGTGATGGC	chr5:94000049	1992	0
AACCATGAGTGATGGC	chr7:55203920	784	0
AACCATGAGTGATGGC	chr7:76895267	0	435
AACCATGTCACACGGC	chr10:62568084	0	4129
AACCATGTCACACGGC	chr11:127095041	0	3741
AACCATGTCACACGGC	chr15:70847289	52	0
AACCATGTCACACGGC	chr8:52295207	0	775
AACCATGTCATGTCAG	chr11:127095041	0	3026
AACCATGTCATGTCAG	chr13:97310848	0	2791
AACCATGTCATGTCAG	chr14:31125889	0	2337
AACCATGTCATGTCAG	chr19:35969773	2	3365
AACCATGTCATGTCAG	chr8:52295207	1899	0
AACCATGTCATGTCAG	chr8:58928525	1793	308
AACCATGTCGAGTACT	chr20:44510818	0	253
AACCATGTCGAGTACT	chr4:35580875	0	2866
AACCATGTCGAGTACT	chr5:168001046	0	1942
AACCATGTCGAGTACT	chr8:96061791	0	1592
AACCGCGAGCAGCGTA	chr1:178919029	0	901
AACCGCGAGCAGCGTA	chr12:67353352	0	2409
AACCGCGAGCAGCGTA	chr15:61017960	0	1354
AACCGCGAGCAGCGTA	chr2:113804605	0	3394
AACCGCGAGCAGCGTA	chr2:196474407	1288	0
AACCGCGAGCAGCGTA	chr5:94000049	0	1836
AACCGCGAGCAGCGTA	chr7:76895267	1733	0
AACCGCGAGGACAGAA	chr12:58891529	0	1680
AACCGCGAGGACAGAA	chr2:103948627	0	3869
AACCGCGCACGAGCTC	chr13:97310848	0	1713
AACCGCGCACGAGCTC	chr14:23606188	0	2379
AACCGCGGTGACCAAG	chr13:97310848	1259	0
AACCGCGGTGACCAAG	chr14:23606188	4210	0
AACCGCGGTGACCAAG	chr8:58928525	0	1062
AACCGCGTCCGCGAGT	chr11:127120241	1832	0
AACCGCGTCCGCGAGT	chr19:35969773	4310	1902
AACCGCGTCTCATGTT	chr1:79519956	0	90
AACCGCGTCTCATGTT	chr16:61278675	323	0
AACCGCGTCTCATGTT	chr17:43461717	0	1016
AACCGCGTCTCATGTT	chr3:87819291	0	1143
AACCGCGTCTCATGTT	chr4:102723758	0	1554
AACGTTGAGATAGTCA	chr1:199265327	460	0
AACGTTGAGATAGTCA	chr1:60553529	0	6112
AACGTTGAGATAGTCA	chr14:61484634	2439	0
AACGTTGAGATAGTCA	chr15:53317830	1927	0
AACGTTGAGATAGTCA	chr3:23290117	0	3088
AACGTTGAGATAGTCA	chr6:146016718	0	1737
AACGTTGAGATAGTCA	chr8:105135474	435	0
AACGTTGAGATAGTCA	chr9:82121002	0	119
AACGTTGAGTCCGGTC	chr1:95947409	894	0
AACGTTGAGTCCGGTC	chr5:38135419	893	0
AACGTTGCAAAGTAAC	chr14:23606188	2939	0
AACGTTGCAAAGTAAC	chr7:140894519	0	1295
AACGTTGCACGATAGG	chr13:97310848	0	1811
AACGTTGCACGATAGG	chr19:35969773	0	2927
AACGTTGCACGATAGG	chr7:140899103	1525	0
AACGTTGCATACGTTG	chr10:62568084	0	7780
AACGTTGCATACGTTG	chr13:97310848	345	0
AACTCAGAGCAAATCA	chr15:85577945	0	2086
AACTCAGAGCAAATCA	chr2:113470934	0	74
AACTCAGAGCAAATCA	chr7:140795214	0	1786
AACTCAGAGCCAGTTT	chr10:62568084	1938	0
AACTCAGAGCCAGTTT	chr13:97310848	3561	2264
AACTCAGAGCGTCTAT	chr14:23606188	173	89
AACTCAGAGCGTCTAT	chr19:35969773	1276	0
AACTCAGAGCGTCTAT	chr3:50069214	80	0
AACTCAGAGCGTCTAT	chr8:58928525	0	213
AACTCAGCACGACGCT	chr12:7976289	1011	0
AACTCAGCACGACGCT	chr2:113804605	257	0
AACTCAGCACGACGCT	chr20:44510818	726	0
AACTCAGCACGACGCT	chr7:55203920	0	276
AACTCAGCAGTCCGGT	chr10:62568084	1	3224
AACTCAGCAGTCCGGT	chr14:23606188	0	1708
AACTCAGCAGTCCGGT	chr7:140894519	711	0
AACTCAGCAGTCCGGT	chr8:58928525	0	980
AACTCAGGTAGACCAG	chr10:62568084	3672	0
AACTCAGGTAGACCAG	chr7:140894519	0	1354
AACTCAGGTAGACCAG	chr8:52295207	1895	0
AACTCAGGTCTGCCAG	chr14:31125889	0	1299
AACTCAGGTCTGCCAG	chr8:58928525	0	263
AACTCAGGTGACTGAG	chr10:103815341	0	328
AACTCAGGTGACTGAG	chr20:44510818	0	1216
AACTCAGGTGCACTTA	chr10:62568084	2343	0
AACTCAGGTGCACTTA	chr19:35969773	0	2037
AACTCAGTCAGAGCGA	chr1:118133412	1546	1026
AACTCAGTCAGAGCGA	chr12:67353352	0	483
AACTCAGTCAGAGCGA	chr15:61017960	1398	139
AACTCAGTCAGAGCGA	chr18:33285040	0	148
AACTCAGTCAGAGCGA	chr3:87819291	0	1032
AACTCAGTCAGAGCGA	chr4:35580875	764	0
AACTCAGTCAGAGCGA	chr5:167595794	0	1903
AACTCAGTCAGAGCGA	chr5:76081480	0	57
AACTCAGTCAGAGCGA	chr5:94000049	0	1558
AACTCAGTCAGAGCGA	chr7:76895267	0	220
AACTCAGTCTGCCGTT	chr1:215528476	4841	0
AACTCAGTCTGCCGTT	chr11:94109099	615	0
AACTCAGTCTGCCGTT	chr15:66200190	0	1813
AACTCAGTCTGCCGTT	chr2:115240933	2405	0
AACTCAGTCTGCCGTT	chr3:15457188	0	604
AACTCAGTCTGCCGTT	chr9:69102783	0	1113
AACTCAGTCTGCCGTT	chrX:18036499	0	971
AACTCCCAGTACAGTA	chr12:58891529	0	2390
AACTCCCAGTACAGTA	chr4:187736431	2134	0
AACTCCCAGTACAGTA	chrX:57075318	3427	0
AACTCCCCAAACGAGC	chr1:181880632	0	996
AACTCCCCAAACGAGC	chr1:181880744	1034	0
AACTCCCCAAACGAGC	chr12:58891529	6388	2185
AACTCCCCAAACGAGC	chr2:103948627	1958	0
AACTCCCCAAACGAGC	chr4:187736431	0	1351
AACTCCCCAAACGAGC	chr7:140855641	238	0
AACTCCCCAAACGAGC	chr8:58461692	87	593
AACTCCCCATAGAGGC	chr1:165337142	0	2599
AACTCCCCATAGAGGC	chr22:32562763	0	1403
AACTCCCGTGTCTAAC	chr19:10881200	1229	0
AACTCCCGTGTCTAAC	chr4:46230973	0	2366
AACTCCCGTGTCTAAC	chr6:70596983	412	0
AACTCCCGTGTCTAAC	chr7:4446008	1184	15
AACTCCCGTGTCTAAC	chr9:88928598	0	4890
AACTCCCTCGCGATGC	chr15:85577945	0	2565
AACTCCCTCGCGATGC	chr7:140795214	821	3687
AACTCTTAGTTAGCGG	chr14:31125889	0	2516
AACTCTTAGTTAGCGG	chr19:35969773	2050	0
AACTCTTAGTTAGCGG	chr7:142316524	5855	0
AACTCTTCATGGAGAC	chr10:100141576	0	1177
AACTCTTCATGGAGAC	chr10:113311707	0	3182
AACTCTTCATGGAGAC	chr11:109823480	2202	0
AACTCTTCATGGAGAC	chr11:49849959	3387	0
AACTCTTCATGGAGAC	chr13:95084112	0	1398
AACTCTTCATGGAGAC	chr14:91295933	0	2017
AACTCTTCATGGAGAC	chr15:56284570	0	4256
AACTCTTCATGGAGAC	chr2:174234316	168	0
AACTCTTCATGGAGAC	chr2:197825384	0	1685
AACTCTTCATGGAGAC	chr2:78154720	2366	0
AACTCTTCATGGAGAC	chr5:107483697	0	1555
AACTCTTCATGGAGAC	chr9:111024780	0	2172
AACTCTTGTCACCGCA	chr15:85577945	0	2084
AACTCTTGTCACCGCA	chr2:113470934	0	137
AACTCTTTCATTGTTC	chr11:127095041	0	665
AACTCTTTCATTGTTC	chr7:140899103	3487	2686
AACTGGTAGACTCGGA	chr1:215528476	0	1431
AACTGGTAGACTCGGA	chr11:1312588	1380	0
AACTGGTAGACTCGGA	chr11:94109099	748	0
AACTGGTAGACTCGGA	chr3:69833185	0	620
AACTGGTAGACTCGGA	chr8:38070850	0	1713
AACTGGTAGACTCGGA	chr9:37559136	2291	0
AACTGGTAGATGCGAC	chr1:51637898	404	4
AACTGGTAGATGCGAC	chr10:37882542	1885	0
AACTGGTAGATGCGAC	chr11:125064894	2239	0
AACTGGTAGATGCGAC	chr11:12729151	0	1020
AACTGGTAGATGCGAC	chr11:49849959	2087	0
AACTGGTAGATGCGAC	chr12:67585525	0	1470
AACTGGTAGATGCGAC	chr13:61882328	807	0
AACTGGTAGATGCGAC	chr16:17620629	3850	0
AACTGGTAGATGCGAC	chr19:13184948	61	0
AACTGGTAGATGCGAC	chr2:116511902	0	3182
AACTGGTAGATGCGAC	chr2:179534009	1428	0
AACTGGTAGATGCGAC	chr2:186952408	2243	0
AACTGGTAGATGCGAC	chr20:14891621	5631	4248
AACTGGTAGATGCGAC	chr20:60020300	4198	0
AACTGGTAGATGCGAC	chr20:8031776	14556	2134
AACTGGTAGATGCGAC	chr3:69833185	1403	480
AACTGGTAGATGCGAC	chr5:107483697	0	1981
AACTGGTAGATGCGAC	chr5:82142901	2889	0
AACTGGTAGATGCGAC	chr5:93557528	0	884
AACTGGTAGATGCGAC	chr7:4325443	0	2040
AACTGGTAGATGCGAC	chr8:113294258	0	1121
AACTGGTAGATGCGAC	chrX:137419621	0	1497
AACTGGTAGATTGAGT	chr1:192990538	0	739
AACTGGTAGATTGAGT	chr10:100141576	0	3175
AACTGGTAGATTGAGT	chr10:113311707	0	639
AACTGGTAGATTGAGT	chr10:37882542	1061	0
AACTGGTAGATTGAGT	chr11:109823480	1382	0
AACTGGTAGATTGAGT	chr12:38671901	1299	0
AACTGGTAGATTGAGT	chr12:78840999	1346	0
AACTGGTAGATTGAGT	chr14:91295933	2919	0
AACTGGTAGATTGAGT	chr15:94923994	1838	0
AACTGGTAGATTGAGT	chr2:116511902	0	2928
AACTGGTAGATTGAGT	chr2:186952408	0	2191
AACTGGTAGATTGAGT	chr2:198461250	0	2460
AACTGGTAGATTGAGT	chr2:33539530	2122	0
AACTGGTAGATTGAGT	chr2:52343109	0	1383
AACTGGTAGATTGAGT	chr2:78153280	192	0
AACTGGTAGATTGAGT	chr20:11080467	0	785
AACTGGTAGATTGAGT	chr20:14891621	1692	0
AACTGGTAGATTGAGT	chr20:60020300	2414	0
AACTGGTAGATTGAGT	chr20:8031776	16672	2
AACTGGTAGATTGAGT	chr21:33322429	0	148
AACTGGTAGATTGAGT	chr3:154758734	1612	0
AACTGGTAGATTGAGT	chr7:140949371	1852	0
AACTGGTAGATTGAGT	chr7:4325443	0	1137
AACTGGTAGATTGAGT	chr8:38070850	0	4161
AACTGGTAGATTGAGT	chr9:116873919	0	357
AACTGGTAGATTGAGT	chr9:69102783	937	0
AACTGGTAGATTGAGT	chrX:18036499	621	1159
AACTGGTAGCTAGCCC	chr10:68079599	0	304
AACTGGTAGCTAGCCC	chr13:97310848	0	3192
AACTGGTAGCTAGCCC	chr14:23605696	0	2352
AACTGGTCAACGTCTA	chr10:106034438	1416	0
AACTGGTCAACGTCTA	chr10:113311707	2435	1956
AACTGGTCAACGTCTA	chr11:49849959	1275	0
AACTGGTCAACGTCTA	chr12:90200518	0	2004
AACTGGTCAACGTCTA	chr15:66200190	1443	2889
AACTGGTCAACGTCTA	chr17:35793066	0	1501
AACTGGTCAACGTCTA	chr2:186952408	606	0
AACTGGTCAACGTCTA	chr20:11080467	2045	0
AACTGGTCAACGTCTA	chr5:141813672	0	97
AACTGGTCAACGTCTA	chr7:140949371	1150	0
AACTGGTCAACGTCTA	chr9:20266656	0	1051
AACTGGTCAACGTCTA	chrX:10055560	96	0
AACTGGTCAACGTCTA	chrX:18036499	0	433
AACTGGTCAACGTCTA	chrX:27688523	0	533
AACTGGTCAGTGAAAT	chr10:62568084	2429	5359
AACTGGTCAGTGAAAT	chr13:97310848	448	0
AACTGGTCAGTGAAAT	chr14:31125889	1400	0
AACTGGTCAGTGAAAT	chr19:35969773	1209	0
AACTGGTCAGTGAAAT	chr7:140894519	0	1272
AACTGGTCAGTGAAAT	chr8:52295207	2128	1
AACTGGTCAGTGTAGG	chr1:178919029	562	0
AACTGGTCAGTGTAGG	chr10:103815341	0	146
AACTGGTCAGTGTAGG	chr16:72921034	0	158
AACTGGTCAGTGTAGG	chr17:60567053	0	1439
AACTGGTCAGTGTAGG	chr2:113804605	0	2730
AACTGGTCAGTGTAGG	chr5:168001046	0	2226
AACTGGTCAGTGTAGG	chr5:76081480	1630	0
AACTGGTCAGTTATGC	chr14:23606188	908	0
AACTGGTCAGTTATGC	chr7:142560054	639	0
AACTGGTGTACGGTGA	chr1:165337142	0	2109
AACTGGTGTACGGTGA	chr1:178919029	999	0
AACTGGTGTACGGTGA	chr17:43461717	0	1162
AACTGGTGTACGGTGA	chr3:33485969	2220	0
AACTGGTGTACGGTGA	chr3:72991097	1753	0
AACTGGTGTACGGTGA	chr4:35580875	0	692
AACTTTCAGTGGTAAT	chr1:199265327	2017	0
AACTTTCAGTGGTAAT	chr5:59836710	0	3388
AACTTTCAGTGGTAAT	chr9:88464188	0	425
AACTTTCCAGAAGAAG	chr1:194334676	0	184
AACTTTCCAGAAGAAG	chr12:81560926	338	0
AACTTTCCAGAAGAAG	chr13:33830428	652	0
AACTTTCCAGAAGAAG	chr19:57826034	0	928
AACTTTCCAGAAGAAG	chr20:5256304	0	618
AACTTTCCAGCGCTTG	chr10:62568084	0	4394
AACTTTCCAGCGCTTG	chr14:31125889	717	0
AACTTTCCAGCGCTTG	chr7:140894519	0	61
AACTTTCCAGCGTACC	chr19:35969773	11074	2726
AACTTTCCAGCGTACC	chr8:52295207	0	15
AACTTTCGTCATGGCC	chr10:62568084	0	6247
AACTTTCGTCATGGCC	chr11:127095041	0	2024
AACTTTCGTCATGGCC	chr13:97310848	0	1132
AACTTTCGTGGAAACC	chr1:181880632	0	548
AACTTTCGTGGAAACC	chr1:82766618	914	0
AACTTTCGTTGGGCAA	chr1:178919029	0	3315
AACTTTCGTTGGGCAA	chr5:168001046	0	1490
AACTTTCGTTGGGCAA	chr5:77582558	0	4174
AAGACCTAGAAGGACA	chr1:215528476	0	812
AAGACCTAGAAGGACA	chr1:51637898	3096	0
AAGACCTAGAAGGACA	chr10:106034438	0	1275
AAGACCTAGAAGGACA	chr10:69109689	2603	0
AAGACCTAGAAGGACA	chr11:109823480	0	1139
AAGACCTAGAAGGACA	chr11:125064894	0	3446
AAGACCTAGAAGGACA	chr12:111130980	0	551
AAGACCTAGAAGGACA	chr12:38665036	1999	0
AAGACCTAGAAGGACA	chr12:78840999	0	2625
AAGACCTAGAAGGACA	chr12:80981343	1122	0
AAGACCTAGAAGGACA	chr17:35793066	0	3472
AAGACCTAGAAGGACA	chr17:49887836	0	2466
AAGACCTAGAAGGACA	chr2:174234316	469	0
AAGACCTAGAAGGACA	chr2:197825384	1829	0
AAGACCTAGAAGGACA	chr2:69665214	0	1320
AAGACCTAGAAGGACA	chr20:11080467	0	657
AAGACCTAGAAGGACA	chr20:14891621	1877	0
AAGACCTAGAAGGACA	chr3:146741309	1126	0
AAGACCTAGAAGGACA	chr3:164437611	0	11
AAGACCTAGAAGGACA	chr3:58044714	0	2437
AAGACCTAGAAGGACA	chr3:69833185	3305	0
AAGACCTAGAAGGACA	chr4:86695340	2635	0
AAGACCTAGAAGGACA	chr5:107483697	604	0
AAGACCTAGAAGGACA	chr5:55826180	1382	0
AAGACCTAGAAGGACA	chr7:132516349	205	0
AAGACCTAGAAGGACA	chr9:89489450	525	2765
AAGACCTAGATCCCGC	chr7:142316391	0	663
AAGACCTAGATCCCGC	chr7:142316524	1990	0
AAGACCTAGATCCCGC	chr8:58928525	3342	1
AAGACCTAGTGAAGTT	chr12:7177251	558	0
AAGACCTAGTGAAGTT	chr13:97310848	4793	0
AAGACCTAGTGAAGTT	chr7:140894519	0	819
AAGACCTAGTGAAGTT	chr7:142316524	3898	0
AAGACCTAGTGAAGTT	chr8:58928525	4777	229
AAGACCTCAAGGCGTA	chr12:10498571	0	223
AAGACCTCAAGGCGTA	chr17:43461717	1197	0
AAGACCTCAAGGCGTA	chr20:44510818	1138	0
AAGACCTCAAGGCGTA	chr3:87819291	0	1068
AAGACCTCAAGGCGTA	chr4:102723758	2089	0
AAGACCTCAAGGCGTA	chr5:89659334	0	1429
AAGACCTCAAGTGACG	chr15:61017960	0	1012
AAGACCTCAAGTGACG	chr17:43461717	0	1414
AAGACCTGTGATCCTA	chr10:62568084	0	5211
AAGACCTGTGATCCTA	chr14:23606188	0	1871
AAGACCTGTGATCCTA	chr7:142316524	0	2630
AAGACCTGTGATCCTA	chr8:58928525	1266	0
AAGACCTTCCGAAGGA	chr1:83435349	12	0
AAGACCTTCCGAAGGA	chr7:76891785	5199	0
AAGCCGCAGAATTGTG	chr10:69109689	1293	0
AAGCCGCAGAATTGTG	chr15:66200190	0	3759
AAGCCGCAGAATTGTG	chr20:14891621	2173	0
AAGCCGCAGAATTGTG	chr22:49766867	0	203
AAGCCGCAGAATTGTG	chr3:146741309	0	1513
AAGCCGCAGAATTGTG	chr4:80881183	0	1081
AAGCCGCAGAATTGTG	chrX:18036499	0	537
AAGCCGCAGCCAAACG	chr7:142316524	0	1361
AAGCCGCAGCCAAACG	chr8:83320553	0	34
AAGCCGCAGGAAACTT	chr1:242474938	85	0
AAGCCGCAGGAAACTT	chr12:100665277	44	0
AAGCCGCAGGAAACTT	chr15:82379237	0	22
AAGCCGCAGGAAACTT	chr15:97937286	0	44
AAGCCGCAGGAAACTT	chr2:212329592	42	0
AAGCCGCAGGAAACTT	chr5:173310899	0	63
AAGCCGCAGGAAACTT	chr7:107492512	202	0
AAGCCGCAGGAAACTT	chr9:18610034	163	0
AAGCCGCAGGACTGGT	chr1:82766618	0	1626
AAGCCGCAGGACTGGT	chr12:58891529	0	1376
AAGCCGCAGGACTGGT	chr2:103948627	0	1453
AAGCCGCGTGACGGTA	chr1:167896592	1859	0
AAGCCGCGTGACGGTA	chr1:212278946	47	0
AAGCCGCGTGACGGTA	chr1:215528476	4847	0
AAGCCGCGTGACGGTA	chr12:67585525	0	2581
AAGCCGCGTGACGGTA	chr18:69518868	0	1655
AAGCCGCGTGACGGTA	chr2:11326502	310	0
AAGCCGCGTGACGGTA	chr2:116511902	0	1392
AAGCCGCGTGACGGTA	chr2:174234316	0	2950
AAGCCGCGTGACGGTA	chr2:33539530	1631	0
AAGCCGCGTGACGGTA	chr4:86695340	0	349
AAGCCGCGTGACGGTA	chr5:107483697	1447	1371
AAGCCGCGTGACGGTA	chr5:55826180	614	0
AAGCCGCGTGACGGTA	chr6:40891868	0	967
AAGCCGCGTGACGGTA	chr7:132516349	814	0
AAGCCGCGTGACGGTA	chr7:52444095	473	0
AAGCCGCTCAGCCCGA	chr1:192990538	1803	0
AAGCCGCTCAGCCCGA	chr10:37882542	0	1753
AAGCCGCTCAGCCCGA	chr17:35793066	0	1587
AAGCCGCTCAGCCCGA	chr2:197825384	0	2349
AAGCCGCTCAGCCCGA	chr2:28617198	0	1486
AAGCCGCTCAGCCCGA	chr3:69833320	0	694
AAGCCGCTCAGCCCGA	chr5:107483697	0	2251
AAGCCGCTCAGCCCGA	chr6:40891868	0	2373
AAGCCGCTCAGCCCGA	chr7:135740044	0	1154
AAGCCGCTCAGCCCGA	chr8:123929107	0	1132
AAGGAGCAGCTGGTCC	chr13:97310848	3716	0
AAGGAGCAGCTGGTCC	chr19:35969773	0	7101
AAGGAGCAGCTGGTCC	chr8:58928525	0	1715
AAGGAGCCAACCCACG	chr7:142316524	4230	0
AAGGAGCCAACCCACG	chr8:58928525	0	791
AAGGAGCGTCTTCGTC	chrX:27688523	452	1324
AAGGAGCGTCTTCGTC	chrX:46020005	0	553
AAGGAGCGTCTTCGTC	chrX:46020155	278	0
AAGGAGCGTGAAGCCA	chr8:52295207	337	0
AAGGAGCGTGAAGCCA	chr8:58928525	0	1945
AAGGAGCTCCCTGAGG	chr10:12147915	1824	0
AAGGAGCTCCCTGAGG	chr18:38303190	1	2411
AAGGAGCTCCCTGAGG	chr18:58266357	5979	0
AAGGAGCTCCCTGAGG	chr2:151443676	0	36
AAGGAGCTCCCTGAGG	chr2:51010380	1067	0
AAGGAGCTCTCAGCGG	chr10:62568084	0	12
AAGGAGCTCTCAGCGG	chr11:127095041	3287	0
AAGGCAGCACTTTCCG	chr10:62568084	846	0
AAGGCAGCACTTTCCG	chr13:97310848	0	1947
AAGGCAGCATTACTTC	chr11:127095041	6684	0
AAGGCAGCATTACTTC	chr13:97311236	2014	0
AAGGCAGCATTACTTC	chr14:31125889	0	300
AAGGCAGCATTACTTC	chr7:140894519	0	2349
AAGGCAGCATTACTTC	chr8:58928525	0	294
AAGGCAGGTTGGTATC	chr10:62568084	2235	2898
AAGGCAGGTTGGTATC	chr7:140894519	1055	3122
AAGGCAGTCCTCTGTG	chr19:35969773	0	1250
AAGGCAGTCCTCTGTG	chr7:140899103	2927	0
AAGGTTCCAAGCACGA	chr1:167896592	3245	0
AAGGTTCCAAGCACGA	chr1:215528476	1482	0
AAGGTTCCAAGCACGA	chr10:37882542	0	453
AAGGTTCCAAGCACGA	chr12:38671901	867	0
AAGGTTCCAAGCACGA	chr20:8031776	15262	0
AAGGTTCCAAGCACGA	chr22:22862197	2202	0
AAGGTTCCAAGCACGA	chr3:15457188	0	516
AAGGTTCCAAGCACGA	chr7:132516349	616	0
AAGGTTCCAAGCACGA	chr7:135740044	715	0
AAGGTTCCAAGCACGA	chr9:137024540	0	748
AAGGTTCCAAGCACGA	chrX:18036499	1125	0
AAGGTTCGTCAGTTTG	chr14:31125889	742	586
AAGGTTCGTCAGTTTG	chr8:52295207	0	1927
AAGGTTCGTCAGTTTG	chr8:58928525	0	1409
AAGGTTCTCTCCATGC	chr11:94109099	1805	0
AAGGTTCTCTCCATGC	chr12:111130980	0	2488
AAGGTTCTCTCCATGC	chr12:90200518	0	1920
AAGGTTCTCTCCATGC	chr15:66200190	1853	0
AAGGTTCTCTCCATGC	chr20:60020300	4156	0
AAGGTTCTCTCCATGC	chr3:58044714	3268	2101
AAGGTTCTCTCCATGC	chr4:86695340	0	914
AAGGTTCTCTCCATGC	chr7:132516349	0	3330
AAGGTTCTCTGGTAGT	chr10:109899637	0	68
AAGGTTCTCTGGTAGT	chr14:31125889	746	0
AAGGTTCTCTGGTAGT	chr18:44738048	0	100
AAGGTTCTCTGGTAGT	chr7:140894519	0	670
AAGGTTCTCTGGTAGT	chr8:58928525	0	1445
AAGTCTGAGGACAGCT	chr14:31125889	603	0
AAGTCTGAGGACAGCT	chr8:58928525	0	1858
AAGTCTGAGTGGAGTC	chr14:31125889	0	262
AAGTCTGAGTGGAGTC	chr7:140894519	655	0
AAGTCTGCAACAACTC	chr1:165337142	2413	0
AAGTCTGCAACAACTC	chr1:205954251	2519	0
AAGTCTGCAACAACTC	chr12:67353352	0	2175
AAGTCTGCAACAACTC	chr12:7976289	787	0
AAGTCTGCAACAACTC	chr2:113804605	0	4182
AAGTCTGCAACAACTC	chr3:143871970	2781	0
AAGTCTGCAACAACTC	chr4:102723758	305	0
AAGTCTGCAACAACTC	chr5:77582558	0	1452
AAGTCTGCAACAACTC	chr7:140898573	716	0
AAGTCTGCAACAACTC	chr7:26307218	0	1744
AAGTCTGCAACAACTC	chr7:76895431	4271	0
AAGTCTGTCGATAAGA	chr11:127095041	4333	0
AAGTCTGTCGATAAGA	chr7:140894519	637	0
AAGTCTGTCGTTAGGT	chr10:62568084	13	0
AAGTCTGTCGTTAGGT	chr19:35969773	2469	0
AAGTCTGTCGTTAGGT	chr7:140894519	852	0
AATCCAGAGCGGCTTC	chr14:23606188	0	2983
AATCCAGAGCGGCTTC	chr8:52295207	3149	0
AATCCAGAGGGTAACC	chr10:106034438	0	43
AATCCAGAGGGTAACC	chr17:29638515	0	418
AATCCAGAGTTCCACA	chr1:215528476	2076	0
AATCCAGAGTTCCACA	chr11:12729151	0	2612
AATCCAGAGTTCCACA	chr11:94109099	1251	0
AATCCAGAGTTCCACA	chr12:67585525	0	1807
AATCCAGAGTTCCACA	chr12:90200518	1498	1
AATCCAGAGTTCCACA	chr13:34290914	0	2174
AATCCAGAGTTCCACA	chr15:66200190	0	4676
AATCCAGAGTTCCACA	chr2:11326502	9923	2627
AATCCAGAGTTCCACA	chr2:116511902	0	1127
AATCCAGAGTTCCACA	chr2:174234452	0	797
AATCCAGAGTTCCACA	chr20:60020300	4601	0
AATCCAGAGTTCCACA	chr4:72601244	3585	0
AATCCAGAGTTCCACA	chr5:141813672	0	59
AATCCAGAGTTCCACA	chr6:40891868	1701	3
AATCCAGAGTTCCACA	chr7:132516349	0	2041
AATCCAGAGTTCCACA	chr7:52444095	0	764
AATCCAGAGTTCCACA	chr9:37559136	0	1433
AATCCAGAGTTCCACA	chr9:69102783	0	3491
AATCCAGAGTTCCACA	chrX:10055560	76	0
AATCCAGAGTTCCACA	chrX:150571759	3692	0
AATCCAGAGTTCCACA	chrX:27688523	897	0
AATCCAGCAAGCTACT	chr11:94744679	21	0
AATCCAGCAAGCTACT	chr12:116230007	0	144
AATCCAGCAAGCTACT	chr15:60129279	1288	0
AATCCAGCAAGCTACT	chr16:77461329	0	23
AATCCAGCAAGCTACT	chr19:54972627	0	32
AATCCAGCAAGCTACT	chr4:150334549	14	0
AATCCAGCAAGCTACT	chr7:140894519	0	503
AATCCAGCAAGCTACT	chr7:142316524	0	1356
AATCCAGCAAGCTACT	chr9:33946955	0	67
AATCCAGCACTAACTG	chr1:165337142	0	1634
AATCCAGCACTAACTG	chr1:178919029	0	2757
AATCCAGCACTAACTG	chr1:79519956	516	0
AATCCAGCACTAACTG	chr16:61278675	0	479
AATCCAGCACTAACTG	chr16:72921034	0	332
AATCCAGCACTAACTG	chr17:43461717	175	0
AATCCAGCACTAACTG	chr17:60567053	0	1351
AATCCAGCACTAACTG	chr18:33285040	1541	0
AATCCAGCACTAACTG	chr5:168001046	872	0
AATCCAGCACTAACTG	chr5:94000049	2654	0
AATCCAGCACTAACTG	chr7:140898573	0	2753
AATCCAGGTGCAAACG	chr1:51637898	584	0
AATCCAGGTGCAAACG	chr11:125064894	0	1894
AATCCAGGTGCAAACG	chr11:12729151	0	2952
AATCCAGGTGCAAACG	chr11:94109099	402	0
AATCCAGGTGCAAACG	chr12:67585525	0	3548
AATCCAGGTGCAAACG	chr17:35793066	0	2478
AATCCAGGTGCAAACG	chr17:49887836	0	1063
AATCCAGGTGCAAACG	chr2:116511902	0	3350
AATCCAGGTGCAAACG	chr2:174234316	1373	0
AATCCAGGTGCAAACG	chr2:186952408	2006	0
AATCCAGGTGCAAACG	chr2:197825384	1931	0
AATCCAGGTGCAAACG	chr2:28617198	660	0
AATCCAGGTGCAAACG	chr20:8031776	11053	0
AATCCAGGTGCAAACG	chr21:33322429	216	0
AATCCAGGTGCAAACG	chr4:72601244	1229	0
AATCCAGGTGCAAACG	chr5:82120459	1042	0
AATCCAGGTGCAAACG	chr7:140949371	0	1681
AATCCAGGTGCAAACG	chr9:69102783	1290	0
AATCCAGGTGTCTGTA	chr1:181880632	0	1143
AATCCAGGTGTCTGTA	chrX:57075318	0	1355
AATCCAGTCCCAGAAT	chr1:181880632	0	2003
AATCCAGTCCCAGAAT	chr12:58891529	0	1597
AATCCAGTCCCAGAAT	chr7:140855641	0	405
AATCGGTCACAGCTGC	chr10:62568084	0	11891
AATCGGTCACAGCTGC	chr13:97310848	0	1530
AATCGGTCACAGCTGC	chr7:140894519	0	1022
AATCGGTCAGCGTGTC	chr1:165337142	0	665
AATCGGTCAGCGTGTC	chr12:67353352	4054	0
AATCGGTCAGCGTGTC	chr2:113804605	67	0
AATCGGTCAGCGTGTC	chr3:93470555	0	301
AATCGGTCATTGAAAG	chr1:187251339	0	642
AATCGGTCATTGAAAG	chr4:86695340	1503	0
AATCGGTGTAGGTCGA	chr1:51637898	589	1511
AATCGGTGTAGGTCGA	chr10:100141576	1488	0
AATCGGTGTAGGTCGA	chr10:37882542	100	0
AATCGGTGTAGGTCGA	chr11:125064894	4225	0
AATCGGTGTAGGTCGA	chr11:1466260	1505	0
AATCGGTGTAGGTCGA	chr12:111130980	1955	0
AATCGGTGTAGGTCGA	chr12:38671901	0	215
AATCGGTGTAGGTCGA	chr12:67585525	1492	0
AATCGGTGTAGGTCGA	chr12:90200518	0	1342
AATCGGTGTAGGTCGA	chr17:35793066	1665	0
AATCGGTGTAGGTCGA	chr19:13184948	0	1197
AATCGGTGTAGGTCGA	chr2:115240933	796	1571
AATCGGTGTAGGTCGA	chr2:174234316	1794	0
AATCGGTGTAGGTCGA	chr2:186952408	0	1527
AATCGGTGTAGGTCGA	chr2:28617198	0	2687
AATCGGTGTAGGTCGA	chr2:33539530	2031	0
AATCGGTGTAGGTCGA	chr2:53268815	737	0
AATCGGTGTAGGTCGA	chr2:67092990	831	0
AATCGGTGTAGGTCGA	chr20:8031776	867	0
AATCGGTGTAGGTCGA	chr3:58044714	2627	3847
AATCGGTGTAGGTCGA	chr3:69833185	1422	4494
AATCGGTGTAGGTCGA	chr3:69833563	0	103
AATCGGTGTAGGTCGA	chr4:72601244	1248	0
AATCGGTGTAGGTCGA	chr5:55826180	2037	0
AATCGGTGTAGGTCGA	chr5:93557528	896	0
AATCGGTGTAGGTCGA	chr5:93881355	0	1126
AATCGGTGTAGGTCGA	chr7:135740044	2404	0
AATCGGTGTAGGTCGA	chr7:52444095	587	4431
AATCGGTGTAGGTCGA	chr8:38070850	860	0
AATCGGTGTAGGTCGA	chr8:67527464	971	0
AATCGGTGTAGGTCGA	chr9:111024220	1705	0
AATCGGTGTAGGTCGA	chr9:37559136	0	1951
AATCGGTGTAGGTCGA	chr9:69102783	0	1299
AATCGGTGTAGGTCGA	chrX:18036499	0	1047
AATCGGTTCTCAGCGG	chr1:51637898	924	0
AATCGGTTCTCAGCGG	chr10:69020355	0	1049
AATCGGTTCTCAGCGG	chr11:125064894	0	2103
AATCGGTTCTCAGCGG	chr13:95084112	0	906
AATCGGTTCTCAGCGG	chr15:66200190	0	2492
AATCGGTTCTCAGCGG	chr17:35793066	0	3677
AATCGGTTCTCAGCGG	chr18:69518868	0	897
AATCGGTTCTCAGCGG	chr19:13184948	387	2550
AATCGGTTCTCAGCGG	chr2:115240933	0	1460
AATCGGTTCTCAGCGG	chr2:116511902	0	626
AATCGGTTCTCAGCGG	chr2:28617198	0	836
AATCGGTTCTCAGCGG	chr2:69665214	1656	0
AATCGGTTCTCAGCGG	chr20:11080467	1578	0
AATCGGTTCTCAGCGG	chr20:14891621	640	0
AATCGGTTCTCAGCGG	chr20:8031776	3451	0
AATCGGTTCTCAGCGG	chr3:15457188	249	0
AATCGGTTCTCAGCGG	chr8:38070850	0	1555
AATCGGTTCTCAGCGG	chr8:67527464	0	951
AATCGGTTCTCAGCGG	chr9:111024780	0	1879
AATCGGTTCTCAGCGG	chrX:151517861	931	1721
ACACCAAAGATGTAAC	chr7:139846468	3537	0
ACACCAAAGATGTAAC	chr7:140795214	2611	0
ACACCAAAGGCCGAAT	chr1:51637898	0	1598
ACACCAAAGGCCGAAT	chr10:37882542	2055	1349
ACACCAAAGGCCGAAT	chr11:12729151	0	2378
ACACCAAAGGCCGAAT	chr12:111130980	0	1570
ACACCAAAGGCCGAAT	chr12:38671901	0	1263
ACACCAAAGGCCGAAT	chr12:47042194	0	2564
ACACCAAAGGCCGAAT	chr12:67585525	0	2051
ACACCAAAGGCCGAAT	chr12:90200518	0	1758
ACACCAAAGGCCGAAT	chr19:13184948	490	8
ACACCAAAGGCCGAAT	chr2:186952408	0	1950
ACACCAAAGGCCGAAT	chr20:11080467	0	1012
ACACCAAAGGCCGAAT	chr20:14891621	0	2875
ACACCAAAGGCCGAAT	chr20:60020300	3349	0
ACACCAAAGGCCGAAT	chr20:8031776	3	6227
ACACCAAAGGCCGAAT	chr22:49766867	0	2208
ACACCAAAGGCCGAAT	chr3:15457188	627	0
ACACCAAAGGCCGAAT	chr3:71396863	0	14
ACACCAAAGGCCGAAT	chr5:55826180	2660	0
ACACCAAAGGCCGAAT	chr6:40891868	1559	10378
ACACCAAAGGCCGAAT	chr7:140949371	0	2419
ACACCAAAGGCCGAAT	chr7:52444095	415	1921
ACACCAAAGGCCGAAT	chr8:38070850	0	4407
ACACCAAAGGCCGAAT	chrX:18036499	0	6572
ACACCAACACCAATAC	chr13:97310848	0	1525
ACACCAACACCAATAC	chr14:23606188	0	2568
ACACCAACACCAATAC	chr14:31125889	2454	0
ACACCAAGTAGGGACT	chr13:97310848	1925	0
ACACCAAGTAGGGACT	chr7:142560054	1686	0
ACACCAATCCGTATTT	chr12:81120565	3291	0
ACACCAATCCGTATTT	chr2:196474407	2330	0
ACACCAATCCGTATTT	chr7:26307218	644	0
ACACCCTAGCGGATCA	chr10:103815341	0	183
ACACCCTAGCGGATCA	chr12:67353352	0	14578
ACACCCTAGCGGATCA	chr16:61278675	1437	0
ACACCCTAGCGGATCA	chr8:96061791	4778	0
ACACCCTCACAGCCAC	chr1:165337142	0	2336
ACACCCTCACAGCCAC	chr1:79519956	0	88
ACACCCTCACAGCCAC	chr11:47477662	2311	0
ACACCCTCACAGCCAC	chr17:43461664	956	0
ACACCCTCACAGCCAC	chr18:58199115	3321	0
ACACCCTCACAGCCAC	chr2:113804605	2349	0
ACACCCTCACAGCCAC	chr4:102723758	2160	0
ACACCCTCACAGCCAC	chr5:77582558	0	4587
ACACCCTCACAGCCAC	chr7:26307218	0	1264
ACACCCTCACAGCCAC	chr7:55203920	2662	457
ACACCCTCACCACGCA	chr7:140894519	0	1155
ACACCCTCACCACGCA	chr8:52295207	1861	0
ACACCCTGTCTCGTCT	chr12:67353352	3415	0
ACACCCTGTCTCGTCT	chr12:81120565	0	438
ACACCCTGTCTCGTCT	chr17:43461717	1770	0
ACACCCTGTCTCGTCT	chr18:33285040	0	612
ACACCCTGTCTCGTCT	chr18:58199115	3032	1464
ACACCCTGTCTCGTCT	chr2:113804605	815	0
ACACCCTGTCTCGTCT	chr3:87819291	2730	0
ACACCCTGTCTCGTCT	chr8:96061791	1128	0
ACACCCTGTGGAGCTA	chr10:17298902	2614	0
ACACCCTGTGGAGCTA	chr18:58266357	1385	0
ACACCCTGTGGAGCTA	chr20:53946770	0	1066
ACACCCTGTTCAAGAA	chr1:215528476	1828	0
ACACCCTGTTCAAGAA	chr11:125064894	2281	0
ACACCCTGTTCAAGAA	chr15:66200190	793	0
ACACCCTGTTCAAGAA	chr2:11326502	3362	1
ACACCCTGTTCAAGAA	chr3:58044714	4372	0
ACACCCTGTTCAAGAA	chr5:93557528	0	805
ACACCCTGTTCAAGAA	chr7:110661622	5260	0
ACACCCTGTTCAAGAA	chr7:75049372	0	1879
ACACCCTGTTCAAGAA	chr9:69102783	717	0
ACACCCTTCGACGAAG	chr10:62568084	3567	0
ACACCCTTCGACGAAG	chr7:140808708	1809	0
ACACCCTTCGCCAACG	chr1:82766618	1657	0
ACACCCTTCGCCAACG	chrX:57075318	0	1141
ACACCGGAGCTGAACG	chr11:127095041	0	1302
ACACCGGAGCTGAACG	chr13:97310848	157	0
ACACCGGAGTCCATAC	chr15:85577945	556	0
ACACCGGAGTCCATAC	chr7:139846468	3642	0
ACACCGGCATGCGTGC	chr1:192990538	0	1896
ACACCGGCATGCGTGC	chr1:40508043	2598	0
ACACCGGCATGCGTGC	chr12:38671901	1780	0
ACACCGGCATGCGTGC	chr13:95084112	0	2431
ACACCGGCATGCGTGC	chr15:99954680	435	1715
ACACCGGCATGCGTGC	chr22:37731459	414	0
ACACCGGCATGCGTGC	chr5:177159044	6	6
ACACCGGCATGCGTGC	chr5:177159636	0	11
ACACCGGCATGCGTGC	chr9:69102783	2434	0
ACACCGGCATGCGTGC	chrX:150571759	0	238
ACACCGGGTCAACCTA	chr7:140899103	1514	2076
ACACCGGGTCAACCTA	chr8:58928525	0	4042
ACACCGGTCCACTGCT	chr11:94109099	1157	0
ACACCGGTCCACTGCT	chr12:90200518	3360	1448
ACACCGGTCCACTGCT	chr13:34290914	0	1907
ACACCGGTCCACTGCT	chr15:66200190	6199	0
ACACCGGTCCACTGCT	chr19:13184948	214	0
ACACCGGTCCACTGCT	chr2:11326502	1062	0
ACACCGGTCCACTGCT	chr2:116511902	6545	0
ACACCGGTCCACTGCT	chr2:52352374	0	1893
ACACCGGTCCACTGCT	chr20:44406491	1021	0
ACACCGGTCCACTGCT	chr20:8031776	0	4815
ACACCGGTCCACTGCT	chr22:49766867	2901	0
ACACCGGTCCACTGCT	chr3:137828493	0	908
ACACCGGTCCACTGCT	chr4:72601244	0	1785
ACACCGGTCCACTGCT	chr5:72824832	1085	0
ACACCGGTCCACTGCT	chr6:48296971	2458	0
ACACCGGTCCACTGCT	chr7:4325443	0	2071
ACACCGGTCCACTGCT	chr9:41111493	0	2093
ACACCGGTCCACTGCT	chr9:42077551	0	2458
ACACCGGTCCACTGCT	chrX:150571759	3752	0
ACACCGGTCCACTGCT	chrX:27688523	1242	0
ACACCGGTCCCTAAGA	chr11:125064894	2933	0
ACACCGGTCCCTAAGA	chr13:94913644	0	1170
ACACCGGTCCCTAAGA	chr2:186952408	2349	2880
ACACCGGTCCCTAAGA	chr3:141563291	0	1155
ACACCGGTCCCTAAGA	chr3:146741309	0	2821
ACACCGGTCGGATGCC	chr4:187736431	809	0
ACACCGGTCGGATGCC	chr8:58461692	820	0
ACACTGAAGTGGGATC	chr10:62568084	0	6715
ACACTGAAGTGGGATC	chr7:140894519	1638	0
ACACTGAGTGGCGTCT	chr10:62568084	2126	0
ACACTGAGTGGCGTCT	chr8:52295207	1032	0
ACACTGAGTGGCGTCT	chr8:58928525	0	460
ACACTGATCCTCTGCA	chr7:140894519	923	0
ACACTGATCCTCTGCA	chr7:142316524	0	220
ACACTGATCCTCTGCA	chr8:58928525	0	1649
ACAGCCGCATCTTTCA	chr1:193562572	0	1392
ACAGCCGCATCTTTCA	chr10:37882542	807	0
ACAGCCGCATCTTTCA	chr12:38671901	0	756
ACAGCCGCATCTTTCA	chr12:90200518	928	293
ACAGCCGCATCTTTCA	chr15:66200190	2083	849
ACAGCCGCATCTTTCA	chr17:35793066	0	1617
ACAGCCGCATCTTTCA	chr2:53268815	2740	0
ACAGCCGCATCTTTCA	chr5:27914303	0	1712
ACAGCCGCATCTTTCA	chr5:93555674	0	1359
ACAGCCGCATCTTTCA	chr6:40891868	0	2624
ACAGCCGCATCTTTCA	chr7:110661622	3517	0
ACAGCCGCATCTTTCA	chrX:18036499	0	6456
ACAGCCGTCGAAGCGA	chr1:167896592	0	2681
ACAGCCGTCGAAGCGA	chr1:51637898	2367	0
ACAGCCGTCGAAGCGA	chr10:100141576	0	2279
ACAGCCGTCGAAGCGA	chr11:109823480	0	528
ACAGCCGTCGAAGCGA	chr12:111130980	0	2513
ACAGCCGTCGAAGCGA	chr12:90200518	0	879
ACAGCCGTCGAAGCGA	chr14:91295933	1427	0
ACAGCCGTCGAAGCGA	chr2:11313561	836	1170
ACAGCCGTCGAAGCGA	chr2:174233941	62	0
ACAGCCGTCGAAGCGA	chr2:174234316	589	0
ACAGCCGTCGAAGCGA	chr20:13970539	0	2532
ACAGCCGTCGAAGCGA	chr20:14891621	0	2349
ACAGCCGTCGAAGCGA	chr21:33322429	0	149
ACAGCCGTCGAAGCGA	chr3:15453838	0	3140
ACAGCCGTCGAAGCGA	chr4:49142179	0	12
ACAGCCGTCGAAGCGA	chr4:72601244	0	797
ACAGCCGTCGAAGCGA	chr7:103617559	530	0
ACAGCCGTCGAAGCGA	chr7:135740044	2845	0
ACAGCCGTCGAAGCGA	chr7:52444095	273	0
ACAGCCGTCGAAGCGA	chr8:67527464	388	0
ACAGCCGTCGAAGCGA	chr9:37559136	2045	0
ACAGCTAAGAGGTTAT	chr1:51637898	1151	0
ACAGCTAAGAGGTTAT	chr12:90200518	0	1882
ACAGCTACAAACTCAC	chr12:10498571	3459	0
ACAGCTACAAACTCAC	chr7:55203920	325	0
ACAGCTACAAACTCAC	chr8:96061791	884	0
ACAGCTAGTGCGTCAC	chr14:23606188	0	1574
ACAGCTAGTGCGTCAC	chr8:58928525	1739	0
ACAGCTATCTATGCAG	chr19:35969773	6393	0
ACAGCTATCTATGCAG	chr7:140894519	0	1916
ACATACGAGACACGAC	chr1:173237117	1702	0
ACATACGAGACACGAC	chr2:78154720	671	0
ACATACGAGACACGAC	chr3:15457188	1214	0
ACATACGAGACACGAC	chr3:58044714	1005	0
ACATACGAGACACGAC	chrX:27688523	2816	0
ACATACGAGCAGACTG	chr13:97310848	2210	0
ACATACGAGCAGACTG	chr7:140894519	607	0
ACATACGGTACAGGAC	chr13:97310848	3752	0
ACATACGGTACAGGAC	chr14:23606188	0	3095
ACATCAGCAACATGGG	chr7:140894519	898	0
ACATCAGCAACATGGG	chr7:142316524	0	2961
ACATCAGCAAGTGCAG	chr7:140894519	710	0
ACATCAGCAAGTGCAG	chr8:52295207	0	1762
ACATGGTAGGAATGGA	chr10:62568084	0	6097
ACATGGTAGGAATGGA	chr7:142316524	1	3567
ACATGGTAGGAATGGA	chr8:52295207	0	1602
ACATGGTGTGACACGA	chr14:23606188	0	1337
ACATGGTGTGACACGA	chr7:142560054	611	0
ACATGGTGTTATGCGT	chr1:167896592	543	0
ACATGGTGTTATGCGT	chr12:111130980	4541	1475
ACATGGTGTTATGCGT	chr13:34290914	0	763
ACATGGTGTTATGCGT	chr15:99954680	0	2188
ACATGGTGTTATGCGT	chr18:69518868	552	0
ACATGGTGTTATGCGT	chr2:116511902	1564	0
ACATGGTGTTATGCGT	chr2:78154720	1125	0
ACATGGTGTTATGCGT	chr20:13970539	0	4152
ACATGGTGTTATGCGT	chr3:141563291	0	851
ACATGGTGTTATGCGT	chr3:146730903	0	4309
ACATGGTGTTATGCGT	chr5:93557528	0	982
ACATGGTGTTATGCGT	chr7:103617559	0	57
ACATGGTGTTATGCGT	chr7:110661622	0	2313
ACATGGTGTTATGCGT	chr7:140949371	3423	0
ACATGGTGTTATGCGT	chr9:69102783	2646	0
ACATGGTTCAGCATAC	chr1:51637898	0	2250
ACATGGTTCAGCATAC	chr11:124735499	0	3215
ACATGGTTCAGCATAC	chr18:69518868	71	0
ACATGGTTCAGCATAC	chr19:13184948	214	0
ACATGGTTCAGCATAC	chr2:116511902	6553	0
ACATGGTTCAGCATAC	chr2:186952408	0	1719
ACATGGTTCAGCATAC	chr20:60020300	0	2075
ACATGGTTCAGCATAC	chr20:8031776	6226	1
ACATGGTTCAGCATAC	chr3:146741309	6346	0
ACATGGTTCAGCATAC	chr3:15457188	878	0
ACATGGTTCAGCATAC	chr4:72601244	0	1382
ACATGGTTCAGCATAC	chr7:132516349	0	2453
ACATGGTTCAGCATAC	chr9:111024780	3971	0
ACATGGTTCAGCATAC	chrX:3762736	1137	231
ACATGGTTCCGTGCTT	chr1:82766618	2243	0
ACATGGTTCCGTGCTT	chr4:187736431	2335	1167
ACATGGTTCCGTGCTT	chr7:140855641	0	246
ACATGGTTCTCGGTTC	chr12:111130980	3833	0
ACATGGTTCTCGGTTC	chr12:78840999	12	0
ACATGGTTCTCGGTTC	chr12:90200518	0	803
ACATGGTTCTCGGTTC	chr14:91295933	0	2770
ACATGGTTCTCGGTTC	chr17:49887836	0	1784
ACATGGTTCTCGGTTC	chr2:28617198	1678	0
ACATGGTTCTCGGTTC	chr5:107483697	0	3295
ACATGGTTCTCGGTTC	chr7:52444095	319	0
ACATGGTTCTCGGTTC	chr9:110712806	0	2646
ACATGGTTCTCGGTTC	chrX:27688523	0	1666
ACCAGTAAGGATGTCG	chr1:192990538	1192	0
ACCAGTAAGGATGTCG	chr11:49849959	2147	0
ACCAGTAAGGATGTCG	chr12:38671901	768	0
ACCAGTAAGGATGTCG	chr2:11326502	3034	0
ACCAGTAAGGATGTCG	chr2:69665214	1916	0
ACCAGTAAGGATGTCG	chr20:8031776	11827	0
ACCAGTAAGGATGTCG	chr22:22862197	0	2789
ACCAGTAAGGATGTCG	chr3:58044714	0	1948
ACCAGTAAGGATGTCG	chr5:107483697	1383	0
ACCAGTAAGGATGTCG	chr5:82143707	0	1700
ACCAGTAAGGATGTCG	chr7:157556404	0	27
ACCAGTAAGGATGTCG	chr8:38070850	161	0
ACCAGTAAGGATGTCG	chr9:37559136	2079	0
ACCAGTAAGTCCAGGA	chr11:127095041	4079	0
ACCAGTAAGTCCAGGA	chr13:97310848	3559	0
ACCAGTAAGTCCAGGA	chr8:52295207	0	938
ACCAGTATCCAAAGAA	chr10:62568084	0	3834
ACCAGTATCCAAAGAA	chr13:97310848	1092	0
ACCAGTATCCAAAGAA	chr8:52295207	0	2456
ACCAGTATCGTTACTT	chr22:22862197	0	4938
ACCAGTATCGTTACTT	chr6:40891868	1477	0
ACCAGTATCGTTACTT	chr9:69102783	1627	0
ACCCACTCAATCCGTA	chr13:97310848	640	3192
ACCCACTCAATCCGTA	chr14:23606188	0	1872
ACCCACTCAATCCGTA	chr7:22214412	1459	0
ACCCACTGTCGCGTAC	chr14:23606188	2841	0
ACCCACTGTCGCGTAC	chr14:31125889	1265	2443
ACCCACTGTCGCGTAC	chr7:140894519	0	561
ACCCACTGTCGCGTAC	chr8:52295207	1216	0
ACCCACTTCACGCTCT	chr10:62568084	0	8901
ACCCACTTCACGCTCT	chr14:31125889	0	2082
ACCCACTTCACGCTCT	chr19:35969773	6047	0
ACCCACTTCCCAAAGT	chr1:248222367	0	1200
ACCCACTTCCCAAAGT	chr19:32437718	321	0
ACCCACTTCCCAAAGT	chr3:172684548	3006	1724
ACCCACTTCCCAAAGT	chr7:140908317	490	0
ACCCACTTCCCAGAAT	chr11:127095041	5024	0
ACCCACTTCCCAGAAT	chr13:97310848	826	0
ACCCACTTCCCAGAAT	chr14:31125889	444	0
ACCCACTTCTTGCTTA	chr4:187736431	0	915
ACCCACTTCTTGCTTA	chr8:58461692	182	0
ACCCACTTCTTGCTTA	chrX:57075318	4983	0
ACCGTAAAGAGATGAG	chr1:199265327	0	366
ACCGTAAAGAGATGAG	chr1:57686636	1683	0
ACCGTAAAGAGATGAG	chr1:60553529	1285	2093
ACCGTAAAGAGATGAG	chr3:82520319	0	866
ACCGTAAAGAGATGAG	chr5:59836710	1761	0
ACCGTAAAGAGATGAG	chr6:146016718	4861	0
ACCGTAAAGAGATGAG	chr8:58928525	0	1951
ACCGTAAAGATCCTGT	chr10:62568084	0	6159
ACCGTAAAGATCCTGT	chr14:23606188	2273	0
ACCGTAAAGATCCTGT	chr8:58928525	1166	0
ACCGTAAAGGTGTGCA	chr1:118133412	0	707
ACCGTAAAGGTGTGCA	chr12:81120565	0	647
ACCGTAAAGTACGTAA	chr10:37882542	1584	0
ACCGTAAAGTACGTAA	chr2:33539530	2268	0
ACCGTAAAGTACGTAA	chr20:13970539	1146	0
ACCGTAAAGTACTTGC	chr10:103815341	399	0
ACCGTAAAGTACTTGC	chr16:11490797	0	2228
ACCGTAAAGTACTTGC	chr16:61278675	0	737
ACCGTAAAGTACTTGC	chr17:43461717	879	0
ACCGTAAAGTACTTGC	chr18:33285040	0	1080
ACCGTAAAGTACTTGC	chr2:196474407	2245	0
ACCGTAAAGTACTTGC	chr3:93470555	0	131
ACCGTAAAGTACTTGC	chr4:35580875	1166	0
ACCGTAAAGTACTTGC	chr5:76081480	0	97
ACCGTAACATTGAAGA	chr19:35969773	1085	0
ACCGTAACATTGAAGA	chr8:52295207	935	0
ACCGTAATCCGCGGAT	chr1:79519956	2028	0
ACCGTAATCCGCGGAT	chr16:61278675	0	265
ACCGTAATCTCTAGTT	chr8:52295207	0	1304
ACCGTAATCTCTAGTT	chr8:58928525	0	290
ACCTTTAAGCACAGGT	chr7:142316524	0	2119
ACCTTTAAGCACAGGT	chr8:58928525	0	1335
ACCTTTAAGGCTCTTA	chr4:86695340	5099	0
ACCTTTAAGGCTCTTA	chr5:107483697	0	3049
ACCTTTAGTGAACACG	chr14:23606188	8015	0
ACCTTTAGTGAACACG	chr14:31125889	442	0
ACGAGCCAGCCAGAAC	chr1:192990538	1377	0
ACGAGCCAGCCAGAAC	chr10:68920624	0	961
ACGAGCCAGCCAGAAC	chr11:109823480	874	0
ACGAGCCAGCCAGAAC	chr11:125064894	2139	0
ACGAGCCAGCCAGAAC	chr11:98786781	921	0
ACGAGCCAGCCAGAAC	chr12:67585525	1999	0
ACGAGCCAGCCAGAAC	chr12:78851471	576	0
ACGAGCCAGCCAGAAC	chr2:174234316	0	2793
ACGAGCCAGCCAGAAC	chr2:28617198	0	368
ACGAGCCAGCCAGAAC	chr20:44406491	2272	0
ACGAGCCAGCCAGAAC	chr20:60020300	1813	0
ACGAGCCAGCCAGAAC	chr20:8031776	3180	0
ACGAGCCAGCCAGAAC	chr3:15457188	2390	1601
ACGAGCCAGCCAGAAC	chr4:86695340	0	310
ACGAGCCAGCCAGAAC	chr5:55826180	1448	0
ACGAGCCAGCCAGAAC	chr7:110661622	4243	0
ACGAGCCAGCCAGAAC	chr7:52444095	0	5234
ACGAGCCAGCCAGAAC	chr8:67527464	2166	0
ACGAGCCAGCCAGAAC	chrX:27688523	2631	0
ACGAGCCAGCGTGAAC	chr11:127095041	3727	2238
ACGAGCCAGCGTGAAC	chr13:97310848	0	1886
ACGAGCCAGCGTGAAC	chr19:35969773	1734	0
ACGAGCCAGCGTGAAC	chr7:142560054	2265	0
ACGAGCCAGCGTGAAC	chr8:58928525	5525	0
ACGAGCCCAACCCAAT	chr14:80023462	766	0
ACGAGCCCAACCCAAT	chr15:85577945	0	2094
ACGAGCCCAACGACAG	chr13:97310848	0	2258
ACGAGCCCAACGACAG	chr7:142560054	0	2253
ACGAGCCCACTCACCT	chr17:31490299	0	1014
ACGAGCCCACTCACCT	chr17:43461717	991	0
ACGAGCCCAGTAATCC	chr11:127095041	0	1557
ACGAGCCCAGTAATCC	chr14:31125889	0	2706
ACGAGCCCATTGAAAG	chr11:127095041	0	967
ACGAGCCCATTGAAAG	chr13:97310848	0	2327
ACGAGCCCATTGAAAG	chr7:142316524	0	2816
ACGAGCCGTCACCGCA	chr10:100141576	0	2444
ACGAGCCGTCACCGCA	chr11:109823480	2278	0
ACGAGCCGTCACCGCA	chr12:111130980	2494	0
ACGAGCCGTCACCGCA	chr18:69518868	0	743
ACGAGCCGTCACCGCA	chr3:69833563	0	868
ACGAGCCGTCACCGCA	chr4:33437956	0	10
ACGAGCCGTCACCGCA	chr7:110661622	0	1591
ACGAGCCGTCACCGCA	chr7:140949371	3531	0
ACGAGCCGTCACCGCA	chr8:67527464	535	0
ACGAGCCGTCACCGCA	chr9:69102783	194	0
ACGAGCCTCCTTCGCA	chr18:38303190	793	0
ACGAGCCTCCTTCGCA	chr2:181395451	0	750
ACGAGCCTCCTTCGCA	chr20:35769411	3789	0
ACGAGCCTCCTTCGCA	chr20:63185564	5	1305
ACGAGGAAGAGTAATC	chr1:181880632	0	772
ACGAGGAAGAGTAATC	chr12:58891529	0	1178
ACGAGGACACGGAATG	chr14:69215883	1124	0
ACGAGGACACGGAATG	chr5:169964884	646	0
ACGAGGAGTAAGTAAC	chr12:81560926	536	0
ACGAGGAGTAAGTAAC	chr5:33908252	352	0
ACGAGGAGTAAGTAAC	chr5:44363788	1142	0
ACGAGGAGTAAGTAAC	chr9:11385813	3397	0
ACGAGGAGTCTTCGTC	chr10:62568084	0	5895
ACGAGGAGTCTTCGTC	chr19:35969773	2139	0
ACGAGGAGTCTTCGTC	chr8:52295207	0	1626
ACGAGGATCCGCCTAT	chr10:62568084	1338	0
ACGAGGATCCGCCTAT	chr11:127095041	0	1973
ACGAGGATCCGCCTAT	chr13:97310848	87	0
ACGAGGATCCGCCTAT	chr19:35969773	5898	0
ACGAGGATCCGCCTAT	chr8:52295207	0	4216
ACGAGGATCTCGGAAT	chr12:58891529	3780	0
ACGAGGATCTCGGAAT	chr2:103948627	1485	0
ACGAGGATCTCGGAAT	chrX:57075318	578	0
ACGATACAGGACCAGT	chr14:31125889	0	1039
ACGATACAGGACCAGT	chr19:35969773	995	0
ACGATACAGGACCAGT	chr7:142560054	3872	3597
ACGATACAGGACCAGT	chr8:58928525	3686	1236
ACGATACAGTGGGTAC	chr15:85577945	2108	0
ACGATACGTTAGAATG	chr2:196474407	2735	0
ACGATACGTTAGAATG	chr3:143871970	0	1002
ACGATACGTTAGAATG	chr3:87819291	2996	0
ACGATGTCAAAGTAAC	chr1:215528476	1991	0
ACGATGTCAAAGTAAC	chr10:100141576	5217	1941
ACGATGTCAAAGTAAC	chr10:106034438	0	231
ACGATGTCAAAGTAAC	chr11:12729151	0	1498
ACGATGTCAAAGTAAC	chr11:1466260	0	2465
ACGATGTCAAAGTAAC	chr11:94109099	752	1045
ACGATGTCAAAGTAAC	chr12:38671901	0	624
ACGATGTCAAAGTAAC	chr12:90200518	0	358
ACGATGTCAAAGTAAC	chr15:66200190	0	2965
ACGATGTCAAAGTAAC	chr15:94923994	2370	0
ACGATGTCAAAGTAAC	chr15:99954680	1792	0
ACGATGTCAAAGTAAC	chr2:116511902	0	4178
ACGATGTCAAAGTAAC	chr2:174234316	3250	0
ACGATGTCAAAGTAAC	chr2:197825384	1774	0
ACGATGTCAAAGTAAC	chr2:206907503	1351	0
ACGATGTCAAAGTAAC	chr2:28617198	0	168
ACGATGTCAAAGTAAC	chr20:11080467	587	0
ACGATGTCAAAGTAAC	chr20:44406491	1066	0
ACGATGTCAAAGTAAC	chr20:8031776	6243	0
ACGATGTCAAAGTAAC	chr3:15457188	418	0
ACGATGTCAAAGTAAC	chr4:72601244	0	6390
ACGATGTCAAAGTAAC	chr5:107483697	1336	0
ACGATGTCAAAGTAAC	chr5:55826180	2156	0
ACGATGTCAAAGTAAC	chr5:93557528	0	544
ACGATGTCAAAGTAAC	chr6:40891868	3456	0
ACGATGTCAAAGTAAC	chr7:103617559	867	0
ACGATGTCAAAGTAAC	chr7:140949371	10045	0
ACGATGTCAAAGTAAC	chr8:38070850	2660	0
ACGATGTCAAAGTAAC	chr9:111024780	0	3660
ACGATGTCAAAGTAAC	chr9:137024540	3421	3160
ACGATGTCAAAGTAAC	chrX:18036499	0	1015
ACGATGTCAAAGTAAC	chrX:75945100	0	13
ACGATGTCAAAGTAAC	chrY:21236878	10	0
ACGATGTCAACGCGCT	chr19:35969773	0	2167
ACGATGTCAACGCGCT	chr7:142316524	7552	0
ACGATGTCACCTCCAT	chr13:54929902	597	0
ACGATGTCACCTCCAT	chr18:58233311	0	3103
ACGATGTCACCTCCAT	chr4:91235339	0	413
ACGATGTCACCTCCAT	chr7:142316524	0	3120
ACGATGTCACCTCCAT	chr8:52295207	0	4286
ACGATGTCACCTCCAT	chr8:58928525	1	3497
ACGATGTCATGAATGA	chr13:97310848	0	2879
ACGATGTCATGAATGA	chr8:52295207	2195	0
ACGATGTCATGTATGC	chr1:51637898	0	1158
ACGATGTCATGTATGC	chr15:94923994	0	930
ACGATGTCATGTATGC	chr15:99954680	1399	0
ACGATGTCATGTATGC	chr18:43388381	0	91
ACGATGTCATGTATGC	chr2:186952408	0	4276
ACGATGTCATGTATGC	chr20:14891621	3108	0
ACGATGTCATGTATGC	chr21:33322429	13	0
ACGATGTCATGTATGC	chr22:22862197	0	3247
ACGATGTCATGTATGC	chr3:146741309	0	1776
ACGATGTCATGTATGC	chr5:55826180	1	1936
ACGATGTCATGTATGC	chr7:52444095	0	2570
ACGATGTCATGTATGC	chr9:20266656	0	43
ACGATGTCATGTATGC	chr9:37559136	585	0
ACGATGTCATGTATGC	chrX:150571759	2529	1807
ACGATGTGTACAATAG	chr14:23606188	3684	0
ACGATGTGTACAATAG	chr7:140785046	2107	0
ACGATGTGTGGCGTCT	chr10:122451791	4089	0
ACGATGTGTGGCGTCT	chr19:32437718	0	566
ACGATGTGTGGCGTCT	chr7:140908317	237	0
ACGATGTGTGTTACGT	chr1:82766618	1398	0
ACGATGTGTGTTACGT	chr4:187736431	2705	0
ACGATGTGTGTTACGT	chr7:140855641	0	322
ACGATGTGTTCTCAAG	chr13:97310848	0	7402
ACGATGTGTTCTCAAG	chr19:35969773	1075	0
ACGATGTGTTCTCAAG	chr8:52295207	378	0
ACGATGTTCTGGGACC	chr17:60567053	0	537
ACGATGTTCTGGGACC	chr18:58199115	840	0
ACGATGTTCTGGGACC	chr2:113804605	0	1330
ACGCAGCCATGATGCT	chr13:97310848	575	0
ACGCAGCCATGATGCT	chr7:140894519	0	979
ACGCAGCCATGATGCT	chr8:58928525	1704	0
ACGCAGCGTGTAAAGT	chr11:49861487	0	2536
ACGCAGCGTGTAAAGT	chr11:49882729	34	0
ACGCAGCGTGTAAAGT	chr12:111130980	0	811
ACGCAGCGTGTAAAGT	chr5:82143315	0	4587
ACGCAGCGTGTAAAGT	chr5:93555815	1365	0
ACGCAGCGTTGCTGAT	chr13:97310848	0	2061
ACGCAGCGTTGCTGAT	chr14:23606188	0	1022
ACGCAGCGTTGCTGAT	chr19:35969773	5994	0
ACGCAGCGTTGCTGAT	chr7:142316524	5074	0
ACGCAGCGTTGCTGAT	chr7:152277282	0	6184
ACGCAGCGTTGCTGAT	chr8:52295207	0	4550
ACGCAGCGTTGCTGAT	chr8:58929405	281	0
ACGCAGCTCGATCCGG	chr1:165337142	0	218
ACGCAGCTCGATCCGG	chr1:79519956	0	62
ACGCAGCTCGATCCGG	chr12:10498571	452	0
ACGCAGCTCGATCCGG	chr12:7976289	0	1316
ACGCAGCTCGATCCGG	chr15:61017960	0	1036
ACGCAGCTCGATCCGG	chr5:76081480	1096	0
ACGCAGCTCTCCACAC	chr1:79519956	3092	0
ACGCAGCTCTCCACAC	chr11:47477662	5595	0
ACGCAGCTCTCCACAC	chr16:72921034	2200	0
ACGCAGCTCTCCACAC	chr18:58199115	0	174
ACGCAGCTCTCCACAC	chr2:113804605	0	2461
ACGCAGCTCTCCACAC	chr20:44510818	506	0
ACGCAGCTCTCCACAC	chr22:32562763	0	1720
ACGCAGCTCTCCACAC	chr3:93470555	0	1413
ACGCAGCTCTCCACAC	chr7:26307218	2417	0
ACGCAGCTCTCCACAC	chr8:96061791	0	1593
ACGCAGCTCTGATGGT	chr11:127095041	8762	2
ACGCAGCTCTGATGGT	chr13:97310848	0	1866
ACGCAGCTCTGATGGT	chr14:31125889	0	1271
ACGCAGCTCTGATGGT	chr8:52295207	1444	0
ACGCAGCTCTGATGGT	chrX:23687668	1047	0
ACGCCAGAGATCGGGT	chr10:62568084	2595	1
ACGCCAGAGATCGGGT	chr13:97310848	0	2927
ACGCCAGAGATCGGGT	chr14:23606188	0	731
ACGCCAGAGATCGGGT	chr14:31125889	0	1170
ACGCCAGAGATCGGGT	chr19:35969773	4809	0
ACGCCAGAGATCGGGT	chr7:140894519	572	0
ACGCCAGAGATCGGGT	chr7:142316524	3916	0
ACGCCAGGTTCGTCAA	chr14:23606188	0	1505
ACGCCAGGTTCGTCAA	chr8:52295207	0	1096
ACGCCAGGTTGTAGCT	chr10:103815341	0	90
ACGCCAGGTTGTAGCT	chr12:67353352	0	2264
ACGCCAGGTTGTAGCT	chr18:33285040	0	854
ACGCCAGGTTGTAGCT	chr18:58199115	2834	0
ACGCCAGGTTGTAGCT	chr3:33485969	908	0
ACGCCAGGTTGTAGCT	chr7:26307218	1651	0
ACGCCAGGTTGTAGCT	chr7:55203920	741	0
ACGCCAGTCGAGAGGT	chr14:91295933	2896	0
ACGCCAGTCGAGAGGT	chr20:13970539	0	3178
ACGCCAGTCGAGAGGT	chr21:33322429	0	64
ACGCCAGTCTTGCGGG	chr10:62568084	1228	18
ACGCCAGTCTTGCGGG	chr14:31125889	0	1509
ACGCCGAAGAGACTTA	chr1:178919029	0	1148
ACGCCGAAGAGACTTA	chr18:33285040	0	768
ACGCCGAAGAGACTTA	chr22:11211820	0	180
ACGCCGAAGAGACTTA	chr3:143871970	729	0
ACGCCGAAGAGACTTA	chr3:33485969	1176	0
ACGCCGAAGAGACTTA	chr3:72991097	0	2386
ACGCCGAAGAGACTTA	chr4:102723758	3027	0
ACGCCGAAGCAAATCA	chr1:192990538	1608	0
ACGCCGAAGCAAATCA	chr1:215528476	0	599
ACGCCGAAGCAAATCA	chr1:51637898	0	1892
ACGCCGAAGCAAATCA	chr10:106034438	764	0
ACGCCGAAGCAAATCA	chr10:113311707	1949	0
ACGCCGAAGCAAATCA	chr11:125064894	2891	0
ACGCCGAAGCAAATCA	chr18:69518868	0	4692
ACGCCGAAGCAAATCA	chr2:186952408	0	1175
ACGCCGAAGCAAATCA	chr20:60020300	1465	0
ACGCCGAAGCAAATCA	chr20:8031776	0	37
ACGCCGAAGCAAATCA	chr5:107483697	1266	0
ACGCCGAAGCAAATCA	chr5:79476103	2709	0
ACGCCGAAGCAAATCA	chr6:40891868	2325	0
ACGCCGAAGCAAATCA	chr7:110661622	0	2715
ACGCCGAAGCAAATCA	chr7:135740044	2191	0
ACGCCGAAGCAAATCA	chr7:140949371	0	1199
ACGCCGAAGCAAATCA	chr9:20266656	1973	0
ACGCCGAAGCAAATCA	chr9:69102783	0	1456
ACGCCGAAGGAGTCTG	chr13:97310848	0	1571
ACGCCGAAGGAGTCTG	chr14:23606188	3737	2785
ACGCCGAAGGAGTCTG	chr8:58928525	1972	0
ACGCCGAAGTACAGTA	chr14:23606188	1234	0
ACGCCGAAGTACAGTA	chr19:35969773	2198	0
ACGCCGATCTTGGCCT	chr1:181880632	1768	0
ACGCCGATCTTGGCCT	chr12:58891529	0	1148
ACGCCGATCTTGGCCT	chr2:103948627	0	984
ACGGAGAAGATAGTCA	chr19:35969773	0	24
ACGGAGAAGATAGTCA	chr7:140894519	0	1741
ACGGAGAAGATAGTCA	chr8:52295207	0	3181
ACGGAGAAGCAGCGTA	chr11:88078113	0	11
ACGGAGAAGCAGCGTA	chr21:32850088	0	942
ACGGAGAAGCCATGCC	chr11:127095041	1	2335
ACGGAGAAGCCATGCC	chr14:23606188	4019	0
ACGGAGAAGCCATGCC	chr8:52295207	1461	0
ACGGAGAAGCCATGCC	chr8:58928525	993	0
ACGGAGAAGTAGTATG	chr1:192990538	584	0
ACGGAGAAGTAGTATG	chr10:100141576	1259	0
ACGGAGAAGTAGTATG	chr12:111130980	0	1781
ACGGAGAAGTAGTATG	chr13:34290914	0	667
ACGGAGAAGTAGTATG	chr13:95084112	1143	0
ACGGAGAAGTAGTATG	chr14:91295933	1492	0
ACGGAGAAGTAGTATG	chr15:39908479	0	1016
ACGGAGAAGTAGTATG	chr15:99954680	2721	0
ACGGAGAAGTAGTATG	chr2:174234316	712	0
ACGGAGAAGTAGTATG	chr2:69665214	1393	0
ACGGAGAAGTAGTATG	chr20:11080467	0	688
ACGGAGAAGTAGTATG	chr20:14891621	0	1925
ACGGAGAAGTAGTATG	chr20:44406491	0	3062
ACGGAGAAGTAGTATG	chr4:72601244	0	1390
ACGGAGAAGTAGTATG	chr4:86695340	0	473
ACGGAGAAGTAGTATG	chr5:55826180	0	1735
ACGGAGAAGTAGTATG	chr9:111024780	0	1549
ACGGAGAAGTAGTATG	chr9:20266656	2382	0
ACGGAGAAGTAGTATG	chrX:18036499	0	371
ACGGAGAAGTAGTATG	chrX:27688523	0	2388
ACGGAGAAGTTTCCTT	chr1:178919029	933	0
ACGGAGAAGTTTCCTT	chr1:205954251	0	2852
ACGGAGAAGTTTCCTT	chr10:103815341	22	0
ACGGAGAAGTTTCCTT	chr12:67353352	3146	3379
ACGGAGAAGTTTCCTT	chr12:81120565	878	0
ACGGAGAAGTTTCCTT	chr15:61017960	1838	0
ACGGAGAAGTTTCCTT	chr16:61278675	2371	0
ACGGAGAAGTTTCCTT	chr17:60567053	649	614
ACGGAGAAGTTTCCTT	chr18:58199115	0	279
ACGGAGAAGTTTCCTT	chr2:196474407	5882	0
ACGGAGAAGTTTCCTT	chr4:102723758	0	2749
ACGGAGAAGTTTCCTT	chr5:168001046	0	1762
ACGGAGAAGTTTCCTT	chr5:77709621	1021	258
ACGGAGAAGTTTCCTT	chr7:76895267	1458	0
ACGGAGACAGGTCAAG	chr1:194334676	94	0
ACGGAGACAGGTCAAG	chr1:30037223	3329	890
ACGGAGACAGGTCAAG	chr12:81560926	1186	0
ACGGAGACAGGTCAAG	chr2:105348553	0	525
ACGGAGACAGGTCAAG	chr5:44363788	0	1199
ACGGAGAGTCACCAGC	chr13:33830428	0	662
ACGGAGAGTCACCAGC	chr18:39369679	0	3131
ACGGAGAGTCACCAGC	chr19:57826034	1969	0
ACGGAGAGTCACCAGC	chr2:105348553	44	0
ACGGAGAGTCACCAGC	chrX:88528608	0	679
ACGGAGATCCGTAATG	chr1:30037223	4106	0
ACGGAGATCCGTAATG	chr7:140870755	0	304
ACGGAGATCCTCGCTA	chr16:61278675	4093	0
ACGGAGATCCTCGCTA	chr16:72921034	0	322
ACGGAGATCCTCGCTA	chr2:196474407	1876	0
ACGGAGATCCTCGCTA	chr3:87819291	1460	0
ACGGAGATCCTCGCTA	chr4:35580875	0	531
ACGGAGATCCTCGCTA	chr5:89659334	0	382
ACGGAGATCGCCTGGA	chr1:192990538	676	0
ACGGAGATCGCCTGGA	chr11:125064894	0	560
ACGGAGATCGCCTGGA	chr11:1466260	0	15
ACGGAGATCGCCTGGA	chr11:49849959	620	0
ACGGAGATCGCCTGGA	chr11:94676159	0	1595
ACGGAGATCGCCTGGA	chr2:197825384	898	0
ACGGAGATCGCCTGGA	chr3:58044714	0	1382
ACGGAGATCGCCTGGA	chr4:86695340	0	403
ACGGAGATCGCCTGGA	chr9:111024780	0	2604
ACGGAGATCGGTAAGG	chr11:127095041	2189	0
ACGGAGATCGGTAAGG	chr14:31125889	0	2900
ACGGAGATCGGTAAGG	chr7:140894519	0	2997
ACGGAGATCGGTAAGG	chr8:52295207	0	2831
ACGGCCAAGCAGGCTA	chr10:62568084	0	2531
ACGGCCAAGCAGGCTA	chr7:140894519	0	1661
ACGGCCAAGCAGGCTA	chr7:142316524	0	2232
ACGGCCAAGCAGGCTA	chr8:52295207	0	2016
ACGGCCAAGCAGGCTA	chr8:58928525	0	935
ACGGCCAGTTGACGGA	chr11:127095041	3820	0
ACGGCCAGTTGACGGA	chr13:97310848	1376	0
ACGGCCAGTTGACGGA	chr19:35969773	0	3316
ACGGGCTTCCGTTCAC	chr19:35969773	0	3241
ACGGGCTTCCGTTCAC	chr7:142316524	2917	4497
ACGGGCTTCCGTTCAC	chr8:52295207	1753	0
ACGGGTCAGAGACTAT	chr1:79519956	0	38
ACGGGTCAGAGACTAT	chr7:140898573	0	1000
ACGGGTCAGAGACTAT	chr7:55203920	0	171
ACGGGTCCACGGCTGT	chr13:97310848	400	1298
ACGGGTCCACGGCTGT	chr5:55320886	583	1429
ACGGGTCGTAAGGTGC	chr11:127095041	0	1768
ACGGGTCGTAAGGTGC	chr13:97310848	588	0
ACGGGTCGTAAGGTGC	chr14:23606188	2542	0
ACGGGTCGTAAGGTGC	chr8:58928525	0	235
ACGGGTCGTAATGACA	chr17:43461717	0	3013
ACGGGTCGTAATGACA	chr18:33285040	0	239
ACGGGTCGTAATGACA	chr2:113804605	0	3079
ACGGGTCGTAATGACA	chr3:33485969	0	1182
ACGGGTCGTAATGACA	chr3:93470555	553	0
ACGGGTCGTAATGACA	chr5:168001046	1565	1557
ACGGGTCGTAATGACA	chr5:77582558	0	1835
ACGGGTCGTAATGACA	chr7:26307218	2226	0
ACGGGTCGTGGTCAGA	chr14:31125889	0	1212
ACGGGTCGTGGTCAGA	chr19:35969773	0	4508
ACGGGTCGTGGTCAGA	chr7:140894519	1219	0
ACGGGTCGTGGTCAGA	chr7:142316524	0	1470
ACGGGTCTCTGGTAGT	chr10:62568084	3799	5481
ACGGGTCTCTGGTAGT	chr11:127095041	0	740
ACGGGTCTCTGGTAGT	chr13:97310848	29	1759
ACGGGTCTCTGGTAGT	chr14:23606188	3737	0
ACGGGTCTCTGGTAGT	chr19:35969773	7030	0
ACGGGTCTCTGGTAGT	chr7:140894519	0	1687
ACGGGTCTCTGGTAGT	chr8:125213754	0	65
ACGGGTCTCTGGTAGT	chr8:58928525	2360	0
ACGTCAAAGAGCTTCT	chr1:192990538	1373	0
ACGTCAAAGAGCTTCT	chr1:215528476	3311	0
ACGTCAAAGAGCTTCT	chr10:106034438	1449	514
ACGTCAAAGAGCTTCT	chr11:125064894	0	5734
ACGTCAAAGAGCTTCT	chr11:12729151	0	2196
ACGTCAAAGAGCTTCT	chr14:91295933	0	1257
ACGTCAAAGAGCTTCT	chr15:77407487	1398	0
ACGTCAAAGAGCTTCT	chr17:49887836	1768	886
ACGTCAAAGAGCTTCT	chr2:174234316	0	3341
ACGTCAAAGAGCTTCT	chr2:78154720	0	3738
ACGTCAAAGAGCTTCT	chr20:11080467	875	0
ACGTCAAAGAGCTTCT	chr20:8031776	7469	3
ACGTCAAAGAGCTTCT	chr3:141563291	0	1782
ACGTCAAAGAGCTTCT	chr3:146649642	0	765
ACGTCAAAGAGCTTCT	chr3:58044714	1643	0
ACGTCAAAGAGCTTCT	chr3:69833185	993	0
ACGTCAAAGAGCTTCT	chr4:86695340	0	680
ACGTCAAAGAGCTTCT	chr5:107483697	1016	0
ACGTCAAAGAGCTTCT	chr6:40891868	1418	0
ACGTCAAAGAGCTTCT	chr7:140949371	2086	0
ACGTCAAAGAGCTTCT	chr7:52444095	0	794
ACGTCAAAGAGCTTCT	chr9:20266656	1090	0
ACGTCAAAGAGCTTCT	chr9:37559136	0	1565
ACGTCAAAGAGCTTCT	chrX:18036499	0	3029
ACGTCAAAGAGCTTCT	chrX:27688523	0	1042
ACGTCAAAGTCATCCA	chr7:142560054	1727	0
ACGTCAAAGTCATCCA	chr8:52295207	0	1759
ACGTCAAAGTTACCCA	chr10:62568084	0	4099
ACGTCAAAGTTACCCA	chr11:127095041	2168	0
ACGTCAAAGTTACCCA	chr7:142316524	0	2828
ACGTCAAGTATAAGTG	chr3:138225593	0	1638
ACGTCAAGTATAAGTG	chr3:79879659	0	14
ACGTCAAGTCTGGGCT	chr14:23606188	1	1551
ACGTCAAGTCTGGGCT	chr19:35969773	2510	0
ACGTCAAGTGATTGGG	chr13:97310848	807	1
ACGTCAAGTGATTGGG	chr7:140899103	3154	0
ACGTCAATCGAGAGGT	chr1:165337142	1870	0
ACGTCAATCGAGAGGT	chr10:103815341	1640	0
ACGTCAATCGAGAGGT	chr12:10498571	0	318
ACGTCAATCGAGAGGT	chr12:81120565	0	1691
ACGTCAATCGAGAGGT	chr15:61017960	0	755
ACGTCAATCGAGAGGT	chr18:33285040	2010	0
ACGTCAATCGAGAGGT	chr2:113804605	1354	0
ACGTCAATCGAGAGGT	chr3:93470555	242	0
ACGTCAATCGAGAGGT	chr4:102723758	1124	0
ACGTCAATCGAGAGGT	chr7:140898573	0	348
ACGTCAATCGAGAGGT	chr7:55203920	0	92
ACGTCAATCGTAGCGC	chr7:140894519	599	0
ACGTCAATCGTAGCGC	chr8:58928525	0	1838
ACTATCTCAGTTCCGG	chr2:103948627	1176	0
ACTATCTCAGTTCCGG	chr4:187736431	2191	1
ACTATCTGTGACATGG	chr16:61278675	0	10
ACTATCTGTGACATGG	chr5:76081480	0	972
ACTATCTTCTCGAGCG	chr11:125064894	0	372
ACTATCTTCTCGAGCG	chr2:53268815	1215	0
ACTATCTTCTCGAGCG	chr22:49766867	0	1438
ACTATCTTCTCGAGCG	chr7:140949371	1587	0
ACTATCTTCTCGAGCG	chr8:67527464	3979	0
ACTGAACAGAAGGACA	chr10:103815341	0	1648
ACTGAACAGAAGGACA	chr12:67353352	0	1765
ACTGAACAGAAGGACA	chr12:7976289	583	0
ACTGAACAGCTGCCCA	chr7:139846468	1223	3047
ACTGAACAGCTGCCCA	chr7:140795214	232	0
ACTGAACCAAACGAGC	chr19:35969773	1	1949
ACTGAACCAAACGAGC	chr5:163766620	0	270
ACTGAACGTACAACGG	chr10:100141576	2963	0
ACTGAACGTACAACGG	chr10:37882542	0	1045
ACTGAACGTACAACGG	chr12:67585525	0	1986
ACTGAACGTACAACGG	chr12:78840999	3283	0
ACTGAACGTACAACGG	chr2:11326502	3870	0
ACTGAACGTACAACGG	chr3:137828493	0	1257
ACTGAACGTACAACGG	chr3:15457188	0	1217
ACTGAACGTACAACGG	chr7:4325443	0	642
ACTGAACGTACAACGG	chr8:67527464	1458	0
ACTGAACGTACAACGG	chr9:137024540	0	5398
ACTGAACGTACGTGCC	chr3:106953627	0	3248
ACTGAACGTACGTGCC	chr3:117883205	0	5294
ACTGAACGTCAATTCG	chr15:85577672	0	425
ACTGAACGTCAATTCG	chr2:33539530	2592	0
ACTGAACGTCAATTCG	chr20:8031776	0	2931
ACTGAACGTCAATTCG	chr3:15457188	385	0
ACTGAACGTCAATTCG	chr4:72601244	0	772
ACTGAACGTCAATTCG	chr7:103617559	706	0
ACTGAGTCAAAGTTAG	chr13:97310848	0	2035
ACTGAGTCAAAGTTAG	chr19:35969773	1620	0
ACTGATGAGCAGGTCA	chr1:192990538	2788	0
ACTGATGAGCAGGTCA	chr10:100141576	1994	5202
ACTGATGAGCAGGTCA	chr10:106034438	0	1430
ACTGATGAGCAGGTCA	chr10:37882542	1152	0
ACTGATGAGCAGGTCA	chr10:69114581	471	0
ACTGATGAGCAGGTCA	chr11:49849959	1783	870
ACTGATGAGCAGGTCA	chr13:95084112	0	2950
ACTGATGAGCAGGTCA	chr15:99954680	0	645
ACTGATGAGCAGGTCA	chr2:116511902	2625	0
ACTGATGAGCAGGTCA	chr2:179534009	0	1574
ACTGATGAGCAGGTCA	chr2:186952408	3943	0
ACTGATGAGCAGGTCA	chr2:78154720	0	2457
ACTGATGAGCAGGTCA	chr20:13970539	328	0
ACTGATGAGCAGGTCA	chr20:52969902	1052	0
ACTGATGAGCAGGTCA	chr20:8031776	0	2785
ACTGATGAGCAGGTCA	chr4:86695340	1109	0
ACTGATGAGCAGGTCA	chr5:55826180	0	539
ACTGATGAGCAGGTCA	chrX:18036499	0	653
ACTGATGAGCAGGTCA	chrX:27688523	3502	0
ACTGATGAGCAGGTCA	chrX:51642995	0	104
ACTGATGAGCGTTGCC	chr7:140894519	670	0
ACTGATGAGCGTTGCC	chr8:52295207	1	1481
ACTGATGGTGACCCAC	chr1:181880632	1	398
ACTGATGGTGACCCAC	chr1:82766618	0	1622
ACTGATGGTGACCCAC	chr2:103948627	2114	356
ACTGATGGTGACCCAC	chr7:140855641	619	0
ACTGATGGTGACCCAC	chr8:58461692	900	0
ACTGATGGTGACCCAC	chrX:57079773	1428	0
ACTGCTCAGCAGGCTA	chr10:37882542	1429	0
ACTGCTCAGCAGGCTA	chr11:12729151	0	1669
ACTGCTCAGCAGGCTA	chr11:1466260	0	1578
ACTGCTCAGCAGGCTA	chr11:69263450	0	1775
ACTGCTCAGCAGGCTA	chr11:94109099	581	0
ACTGCTCAGCAGGCTA	chr12:38671901	0	852
ACTGCTCAGCAGGCTA	chr15:66200190	0	1821
ACTGCTCAGCAGGCTA	chr2:116511902	0	1457
ACTGCTCAGCAGGCTA	chr2:174234316	185	0
ACTGCTCAGCAGGCTA	chr2:186952408	0	2270
ACTGCTCAGCAGGCTA	chr2:28617198	172	0
ACTGCTCAGCAGGCTA	chr2:33539530	3366	0
ACTGCTCAGCAGGCTA	chr2:53268815	0	2690
ACTGCTCAGCAGGCTA	chr2:78154720	0	3470
ACTGCTCAGCAGGCTA	chr20:11080467	961	0
ACTGCTCAGCAGGCTA	chr20:44406491	2149	0
ACTGCTCAGCAGGCTA	chr22:49766867	0	3460
ACTGCTCAGCAGGCTA	chr3:141563291	0	1942
ACTGCTCAGCAGGCTA	chr3:15457188	1474	623
ACTGCTCAGCAGGCTA	chr4:86695340	2048	0
ACTGCTCAGCAGGCTA	chr7:140949371	1131	0
ACTGCTCAGCAGGCTA	chr7:52185963	0	1097
ACTGCTCAGCAGGCTA	chr9:137024540	2851	0
ACTGCTCAGCAGGCTA	chr9:69102783	1423	0
ACTGCTCAGCAGGCTA	chrX:18036499	0	614
ACTGCTCAGGAGTAGA	chr18:39369679	3441	0
ACTGCTCAGGAGTAGA	chr5:44363788	0	1086
ACTGCTCAGGATGCGT	chr13:94079034	577	914
ACTGCTCAGGATGCGT	chr14:50682155	1144	0
ACTGCTCAGGATGCGT	chr19:6786000	2258	2031
ACTGCTCAGGATGCGT	chr9:32442237	3694	0
ACTGCTCCACGACTAT	chr1:181880632	13	0
ACTGCTCCACGACTAT	chr7:140855641	0	430
ACTGCTCCACGACTAT	chrX:57075318	0	1903
ACTGCTCGTGCGAAAC	chr13:97310848	976	3263
ACTGCTCGTGCGAAAC	chr7:140894519	0	638
ACTGCTCGTTAGCTCA	chr11:94109099	0	699
ACTGCTCGTTAGCTCA	chr12:111130980	0	770
ACTGCTCGTTAGCTCA	chr16:50316445	0	139
ACTGCTCGTTAGCTCA	chr2:78154720	231	1897
ACTGCTCGTTAGCTCA	chr20:11080467	1317	0
ACTGCTCGTTAGCTCA	chr20:44406491	1874	0
ACTGCTCGTTAGCTCA	chr21:33322429	0	60
ACTGCTCGTTAGCTCA	chr3:69833185	3013	0
ACTGCTCGTTAGCTCA	chr3:93470681	0	1400
ACTGCTCGTTAGCTCA	chr5:55826180	0	2933
ACTGCTCGTTAGCTCA	chr7:103617559	1786	0
ACTGCTCGTTAGCTCA	chr7:110661622	0	1486
ACTGCTCGTTAGCTCA	chr9:69102783	0	1520
ACTGCTCTCATCGCGG	chr19:35969773	1	3883
ACTGCTCTCATCGCGG	chr8:52295207	1522	0
ACTGCTCTCGTAGGGA	chr1:181880632	3781	0
ACTGCTCTCGTAGGGA	chr4:187736431	0	1231
ACTGCTCTCGTAGGGA	chr8:58461692	1903	0
ACTGTCCAGAAGGCCT	chr13:97310848	0	1976
ACTGTCCAGAAGGCCT	chr7:142316524	2408	0
ACTGTCCCAAGACGAC	chr10:60288019	0	2681
ACTGTCCCAAGACGAC	chr12:78840999	0	1303
ACTGTCCCAAGACGAC	chr2:116511902	1	1737
ACTGTCCCAAGACGAC	chr2:28617198	850	0
ACTGTCCCAAGACGAC	chr2:69665214	3030	3901
ACTGTCCCAAGACGAC	chr20:8031776	12388	0
ACTGTCCCAAGACGAC	chr22:22862197	77	2
ACTGTCCCAAGACGAC	chr5:107483697	0	1624
ACTGTCCCAAGACGAC	chr5:107484017	100	0
ACTGTCCCAAGACGAC	chr5:93557528	0	1245
ACTGTCCCAAGACGAC	chr7:140949371	1885	0
ACTGTCCCAAGACGAC	chr7:52444095	0	1038
ACTGTCCCAGATATCC	chr15:61017960	0	1018
ACTGTCCCAGATATCC	chr3:93470555	624	0
ACTGTCCCAGATATCC	chr4:35580875	0	1239
ACTGTCCCAGATATCC	chr8:96061791	1003	0
ACTGTCCCATCGGGCT	chr10:113311707	2456	0
ACTGTCCCATCGGGCT	chr10:37882542	0	350
ACTGTCCCATCGGGCT	chr11:12729151	3943	0
ACTGTCCCATCGGGCT	chr12:111130980	1525	0
ACTGTCCCATCGGGCT	chr12:78840999	2229	0
ACTGTCCCATCGGGCT	chr12:79545223	0	11
ACTGTCCCATCGGGCT	chr12:80981343	0	2316
ACTGTCCCATCGGGCT	chr15:66200190	0	1160
ACTGTCCCATCGGGCT	chr2:33539530	0	2622
ACTGTCCCATCGGGCT	chr20:11080467	269	0
ACTGTCCCATCGGGCT	chr3:141563291	0	1531
ACTGTCCCATCGGGCT	chr4:72601244	0	1314
ACTGTCCCATCGGGCT	chr5:141813672	0	79
ACTGTCCCATCGGGCT	chr9:138031435	0	10470
ACTGTCCCATCGGGCT	chrX:10055560	107	0
ACTGTCCCATCGGGCT	chrX:18036499	0	1137
ACTGTCCGTCACGCAC	chr1:79519956	0	57
ACTGTCCGTCACGCAC	chr18:33285040	0	223
ACTGTCCGTCAGCCGT	chr7:142316524	0	2258
ACTGTCCGTCAGCCGT	chr8:52295207	0	906
ACTGTCCGTCTTGCGG	chr7:142316524	2282	1624
ACTGTCCGTCTTGCGG	chr8:58928525	1421	980
ACTGTCCGTGTGCTTA	chr10:62568084	0	11534
ACTGTCCGTGTGCTTA	chr7:142560054	0	5655
ACTGTCCGTGTGCTTA	chr8:58928525	1553	0
ACTGTCCTCCGTGCTT	chr10:62568084	0	3418
ACTGTCCTCCGTGCTT	chr7:142560054	2422	0
ACTGTCCTCCGTGCTT	chr8:125213754	0	394
ACTGTCCTCGAAATCC	chr10:62568084	2744	0
ACTGTCCTCGAAATCC	chr13:97310848	0	1799
ACTGTCCTCGAAATCC	chr14:23606188	0	4425
ACTGTCCTCGAAATCC	chr14:31125889	1071	0
ACTGTCCTCGAAATCC	chr7:140894519	0	1847
ACTGTCCTCGAAATCC	chr7:142560054	0	1789
ACTGTCCTCGAAATCC	chr8:58928525	0	1613
ACTGTCCTCTGGGCTG	chr14:42138058	954	0
ACTGTCCTCTGGGCTG	chr18:58191205	780	0
ACTGTCCTCTGGGCTG	chr18:71428582	544	0
ACTGTCCTCTGGGCTG	chr4:33853894	0	526
ACTTACTAGCCAGAAC	chr14:31125889	1023	0
ACTTACTAGCCAGAAC	chr7:142316524	0	2238
ACTTACTAGCCAGAAC	chr8:52295207	1394	0
ACTTACTAGGCCCGTT	chr18:39369679	2522	0
ACTTACTAGGCCCGTT	chr4:121839136	928	0
ACTTACTAGGCCCGTT	chr9:11385813	0	251
ACTTACTCACCGTCGA	chr19:35970121	2771	0
ACTTACTCACCGTCGA	chr7:140894519	0	1641
ACTTACTCAGCGTACC	chr11:127095041	1566	1
ACTTACTCAGCGTACC	chr14:73630661	0	2580
ACTTACTCAGCGTACC	chr17:10011033	0	1751
ACTTACTCAGCGTACC	chr17:31260950	1296	2216
ACTTACTCAGCGTACC	chr21:16477848	0	2124
ACTTACTCATGAGACG	chr7:140899103	0	1258
ACTTACTCATGAGACG	chr8:52295207	1881	0
ACTTACTGTAACTTCG	chr7:140894519	0	1807
ACTTACTGTAACTTCG	chr7:142316524	5231	0
ACTTACTGTGGTCAAG	chr11:127095041	1	1766
ACTTACTGTGGTCAAG	chr19:35969773	1	2218
ACTTACTGTGGTCAAG	chr7:142316391	0	151
ACTTGTTAGAGTACAT	chr11:127095041	2439	2045
ACTTGTTAGAGTACAT	chr8:52295207	771	0
ACTTGTTCAGAGGCTA	chr10:62568084	0	5275
ACTTGTTCAGAGGCTA	chr14:31125889	746	939
ACTTGTTGTATTGAAG	chr1:118133412	1664	0
ACTTGTTGTATTGAAG	chr10:103815341	0	1109
ACTTGTTGTATTGAAG	chr12:7976289	0	2111
ACTTGTTGTATTGAAG	chr12:81120565	0	1757
ACTTGTTGTATTGAAG	chr15:61017960	0	921
ACTTGTTGTATTGAAG	chr17:43461717	0	876
ACTTGTTGTATTGAAG	chr17:60567053	11	0
ACTTGTTGTATTGAAG	chr18:58199115	0	568
ACTTGTTGTATTGAAG	chr4:102723758	0	1245
ACTTGTTGTATTGAAG	chr5:89659334	0	1400
ACTTGTTGTATTGAAG	chr7:140898573	697	75
ACTTGTTGTATTGAAG	chr8:96061791	892	0
ACTTGTTTCGTCCCTA	chr1:216203230	379	0
ACTTGTTTCGTCCCTA	chr1:30037223	0	2402
ACTTGTTTCGTCCCTA	chr13:33830428	0	410
ACTTGTTTCGTCCCTA	chr2:105348553	29	0
ACTTGTTTCGTCCCTA	chr3:138225593	1610	0
ACTTGTTTCGTCCCTA	chr5:44363788	3477	0
ACTTGTTTCTCATCCG	chr11:127095041	2086	0
ACTTGTTTCTCATCCG	chr14:23606003	425	0
ACTTGTTTCTCATCCG	chr14:23606188	0	2088
ACTTGTTTCTCATCCG	chr3:46014150	656	0
ACTTGTTTCTCATCCG	chr8:52295207	3843	862
ACTTTCAAGTACGATA	chr1:192990538	2516	0
ACTTTCAAGTACGATA	chr10:106034438	1098	0
ACTTTCAAGTACGATA	chr12:78840999	16	0
ACTTTCAAGTACGATA	chr2:186952408	3479	0
ACTTTCAAGTACGATA	chr4:86695340	1998	0
ACTTTCAAGTACGATA	chr7:132516349	1198	0
ACTTTCAAGTACGATA	chr7:52413734	1586	0
ACTTTCACATCAGCAT	chr5:55320886	0	1660
ACTTTCACATCAGCAT	chr8:52295207	4194	0
ACTTTCACATCAGCAT	chr8:58928525	1	1239
ACTTTCACATCAGCAT	chrX:42847038	65	0
ACTTTCAGTAGGTTTC	chr15:85577945	0	2900
ACTTTCAGTAGGTTTC	chr7:140795214	0	666
ACTTTCAGTCAAGCCC	chr1:79519956	582	0
ACTTTCAGTCAAGCCC	chr10:6974053	23	0
ACTTTCAGTCAAGCCC	chr5:94000049	2110	0
ACTTTCATCGCTCTGT	chr11:127095041	1	1890
ACTTTCATCGCTCTGT	chr7:142316524	10077	0
ACTTTCATCGTTGCTC	chr10:62568084	1945	0
ACTTTCATCGTTGCTC	chr14:23606188	0	1368
ACTTTCATCGTTGCTC	chr8:52295207	2004	2
ACTTTCATCGTTGCTC	chr8:58928525	0	1490
AGAATAGAGGCAGGTT	chr1:165337142	3616	0
AGAATAGAGGCAGGTT	chr1:79519956	0	25
AGAATAGAGGCAGGTT	chr10:103815341	0	167
AGAATAGAGGCAGGTT	chr16:61278675	146	343
AGAATAGAGGCAGGTT	chr2:113804605	0	1115
AGAATAGAGGCAGGTT	chr22:32562763	0	661
AGAATAGAGGCAGGTT	chr4:35580875	464	0
AGAATAGAGGCAGGTT	chr5:89659334	1541	0
AGAATAGAGGCAGGTT	chr7:55203920	196	144
AGAATAGCACGTGGCT	chr10:62568084	267	7752
AGAATAGCACGTGGCT	chr7:140894519	412	0
AGAATAGCATTGGTCA	chr15:85577945	0	743
AGAATAGCATTGGTCA	chr7:139846468	1525	0
AGAATAGGTGATTGGG	chr10:37882542	0	500
AGAATAGGTGATTGGG	chr2:116511902	0	1190
AGAATAGGTGATTGGG	chr2:174234316	0	457
AGAATAGGTGATTGGG	chr5:76727038	0	249
AGAATAGGTGATTGGG	chr5:93557528	0	877
AGAATAGGTTGAACAA	chr13:97310848	945	0
AGAATAGGTTGAACAA	chr14:23606188	3643	0
AGAATAGTCCTACGAA	chr7:140894519	698	0
AGAATAGTCCTACGAA	chr7:142316524	3889	0
AGAATAGTCGATGGTT	chr13:97310848	587	0
AGAATAGTCGATGGTT	chr8:52295207	2270	0
AGAATAGTCGATGGTT	chr8:58928525	1838	1
AGAATAGTCGTGTACA	chr1:167896592	1323	0
AGAATAGTCGTGTACA	chr1:51637898	0	1935
AGAATAGTCGTGTACA	chr11:109823480	1365	0
AGAATAGTCGTGTACA	chr11:125064894	3167	0
AGAATAGTCGTGTACA	chr11:12729151	1501	0
AGAATAGTCGTGTACA	chr13:48459702	2154	0
AGAATAGTCGTGTACA	chr14:91295933	0	1141
AGAATAGTCGTGTACA	chr15:99954680	1635	0
AGAATAGTCGTGTACA	chr16:47316403	0	1123
AGAATAGTCGTGTACA	chr20:11080467	810	0
AGAATAGTCGTGTACA	chr4:72601244	1355	0
AGAATAGTCGTGTACA	chr5:82142901	0	1966
AGAATAGTCGTGTACA	chr5:93557528	0	524
AGAATAGTCGTGTACA	chr6:40891868	2219	0
AGAATAGTCGTGTACA	chr7:132516349	0	2898
AGAATAGTCGTGTACA	chr9:137024540	0	693
AGAATAGTCGTGTACA	chr9:37559136	0	765
AGAATAGTCGTGTACA	chrX:27688523	3342	0
AGACGTTAGGCCCTCA	chr7:140899103	590	0
AGACGTTAGGCCCTCA	chr8:58928525	764	0
AGACGTTCAAGACTTC	chr1:215528476	1659	0
AGACGTTCAAGACTTC	chr1:51637898	3401	0
AGACGTTCAAGACTTC	chr10:113311707	2163	0
AGACGTTCAAGACTTC	chr11:125064894	0	700
AGACGTTCAAGACTTC	chr11:12729151	2162	0
AGACGTTCAAGACTTC	chr11:75871058	1092	0
AGACGTTCAAGACTTC	chr11:94109099	0	272
AGACGTTCAAGACTTC	chr14:91295933	2924	0
AGACGTTCAAGACTTC	chr17:35793066	0	1408
AGACGTTCAAGACTTC	chr2:197825384	0	1276
AGACGTTCAAGACTTC	chr2:33539530	1511	0
AGACGTTCAAGACTTC	chr3:141563291	1702	0
AGACGTTCAAGACTTC	chr3:146741309	0	5516
AGACGTTCAAGACTTC	chr5:93557528	0	452
AGACGTTCAAGACTTC	chr7:110661622	9904	0
AGACGTTCAAGACTTC	chr7:140949371	1803	0
AGACGTTCAAGACTTC	chr9:37559136	2034	0
AGACGTTCAGCGTGTC	chr10:62568084	2711	0
AGACGTTCAGCGTGTC	chr13:97310848	3395	2
AGACGTTCAGCGTGTC	chr8:52295207	1986	0
AGACGTTTCAGATGTC	chr11:127095041	2181	0
AGACGTTTCAGATGTC	chr14:23606188	0	1489
AGAGCGAAGGATCCTT	chr10:62568084	1901	0
AGAGCGAAGGATCCTT	chr14:23606188	0	292
AGAGCGAAGGATCCTT	chr19:35969773	6173	1965
AGAGCGAAGTCATCCA	chr7:139846468	2439	0
AGAGCGAAGTCATCCA	chr8:52354550	0	3330
AGAGCGACACAAACTC	chr14:23606188	0	3749
AGAGCGACACAAACTC	chr8:52295207	1758	0
AGAGCGACAGTTCCGG	chr7:139846468	0	1298
AGAGCGACAGTTCCGG	chr7:140795214	0	3088
AGAGCGAGTATTCGCA	chr10:62568084	0	6038
AGAGCGAGTATTCGCA	chr13:97310848	0	1198
AGAGCGAGTTGGAGCA	chr1:167896592	2792	1653
AGAGCGAGTTGGAGCA	chr1:51637898	0	1227
AGAGCGAGTTGGAGCA	chr11:109823480	404	0
AGAGCGAGTTGGAGCA	chr11:12729151	1872	0
AGAGCGAGTTGGAGCA	chr12:11681799	0	11
AGAGCGAGTTGGAGCA	chr12:131045737	0	21
AGAGCGAGTTGGAGCA	chr12:38671901	738	0
AGAGCGAGTTGGAGCA	chr13:34290914	2638	0
AGAGCGAGTTGGAGCA	chr15:66200190	0	884
AGAGCGAGTTGGAGCA	chr15:99954680	0	2297
AGAGCGAGTTGGAGCA	chr16:86544988	35	0
AGAGCGAGTTGGAGCA	chr19:13184948	133	0
AGAGCGAGTTGGAGCA	chr2:116511902	0	1050
AGAGCGAGTTGGAGCA	chr2:186952408	0	1836
AGAGCGAGTTGGAGCA	chr2:197825384	0	1373
AGAGCGAGTTGGAGCA	chr20:13970539	331	2
AGAGCGAGTTGGAGCA	chr20:14891621	0	1340
AGAGCGAGTTGGAGCA	chr3:146741309	0	2743
AGAGCGAGTTGGAGCA	chr3:58044714	27	0
AGAGCGAGTTGGAGCA	chr7:103617559	177	248
AGAGCGAGTTGGAGCA	chr7:135740044	0	2189
AGAGCGAGTTGGAGCA	chr7:52444095	277	0
AGAGCGAGTTGGAGCA	chr8:38070850	3474	0
AGAGCGAGTTGGAGCA	chr9:37559136	3180	0
AGAGCGAGTTGGAGCA	chr9:69102783	0	1996
AGAGCGAGTTGGAGCA	chrX:18036499	0	2501
AGAGCGAGTTGGAGCA	chrX:27688523	12	212
AGAGCGATCCAACAAC	chr13:97310848	1130	0
AGAGCGATCCAACAAC	chr7:140894519	0	1129
AGAGCGATCCAACAAC	chr8:58928525	0	2229
AGAGCGATCGACAATC	chr10:62568084	1781	0
AGAGCGATCGACAATC	chr13:97310848	721	0
AGAGCGATCGACAATC	chr19:35969773	2874	0
AGAGCGATCGATCCGG	chr1:167896592	0	2466
AGAGCGATCGATCCGG	chr12:38671901	0	327
AGAGCGATCGATCCGG	chr15:99954680	0	1509
AGAGCTTAGAGCTTCT	chr2:116511902	0	2275
AGAGCTTAGAGCTTCT	chr2:174234316	0	3311
AGAGCTTAGAGCTTCT	chr2:28617198	0	317
AGAGCTTAGAGCTTCT	chr2:69665214	0	1721
AGAGCTTAGAGCTTCT	chr20:11080467	1274	0
AGAGCTTAGAGCTTCT	chr20:14891621	0	5284
AGAGCTTAGAGCTTCT	chr21:33322429	0	454
AGAGCTTAGAGCTTCT	chr3:69833185	0	836
AGAGCTTAGAGCTTCT	chr4:72601244	1109	0
AGAGCTTAGAGCTTCT	chr6:40891868	0	736
AGAGCTTAGAGCTTCT	chr8:67527464	1796	0
AGAGCTTAGAGCTTCT	chr9:69102783	0	1217
AGAGCTTAGGCCCTTG	chr1:167896592	0	1436
AGAGCTTAGGCCCTTG	chr1:192990538	0	181
AGAGCTTAGGCCCTTG	chr10:37882542	0	349
AGAGCTTAGGCCCTTG	chr12:111130980	2889	0
AGAGCTTAGGCCCTTG	chr13:95084112	0	1917
AGAGCTTAGGCCCTTG	chr2:33539530	2807	1
AGAGCTTAGGCCCTTG	chr20:44406491	1202	0
AGAGCTTAGGCCCTTG	chr3:137594457	878	0
AGAGCTTAGGCCCTTG	chr3:58044714	0	1967
AGAGCTTAGGCCCTTG	chr9:111024780	0	4033
AGAGCTTAGGCCCTTG	chrX:150571759	2087	0
AGAGCTTAGGTACTCT	chr1:165337142	1121	0
AGAGCTTAGGTACTCT	chr12:67353352	2963	3833
AGAGCTTAGGTACTCT	chr18:33285040	0	175
AGAGCTTAGGTACTCT	chr3:33485969	0	2443
AGAGCTTAGGTACTCT	chr7:140898573	923	0
AGAGCTTAGGTACTCT	chr8:96061791	0	1537
AGAGCTTAGTGTCTCA	chr13:97310848	797	1930
AGAGCTTAGTGTCTCA	chr14:31125889	762	0
AGAGCTTAGTGTCTCA	chr7:140899103	0	2270
AGAGCTTCAGAACAGC	chr10:62568084	1	4039
AGAGCTTCAGAACAGC	chr13:97310848	1399	0
AGAGCTTCAGAACAGC	chr7:140894519	0	721
AGAGCTTGTTGACGGA	chr10:62568084	0	3323
AGAGCTTGTTGACGGA	chr13:97310848	572	0
AGAGCTTGTTGACGGA	chr14:23606188	1660	0
AGAGCTTGTTGACGGA	chr14:31125889	0	1200
AGAGCTTGTTGACGGA	chr19:35969773	0	3832
AGAGTGGAGGTGCACA	chr10:62568084	4879	0
AGAGTGGAGGTGCACA	chr6:136184743	58	0
AGAGTGGAGGTGCACA	chr8:58928525	1058	0
AGAGTGGCAGAAGACC	chr1:95947409	0	609
AGAGTGGCAGAAGACC	chr2:62531280	299	0
AGAGTGGCAGAAGACC	chr4:80580484	0	506
AGAGTGGCATCCACGG	chr7:140949371	1672	0
AGAGTGGCATCCACGG	chrX:18036499	0	1126
AGAGTGGTCTAGACAC	chr2:196474407	0	889
AGAGTGGTCTAGACAC	chr5:89659334	1340	0
AGATCTGAGGCATTCT	chr12:47992825	0	190
AGATCTGAGGCATTCT	chr15:85577945	2119	0
AGATCTGAGGCATTCT	chr7:139846468	0	1710
AGATCTGAGGCATTCT	chr7:140795214	0	2346
AGATCTGCAAGTGCAG	chr15:85577945	0	3291
AGATCTGCAAGTGCAG	chr7:139846468	3931	0
AGATCTGCACAATGTC	chr1:232340810	0	922
AGATCTGCACAATGTC	chr15:53317830	3524	0
AGATCTGCACAATGTC	chr2:32377210	0	381
AGATCTGCACAATGTC	chr3:152497010	0	893
AGATCTGCACAATGTC	chr3:74280132	1881	0
AGATCTGCACAATGTC	chr4:58765613	1961	0
AGATCTGCACAATGTC	chr5:59836710	5462	2780
AGATCTGCACAATGTC	chrX:90590953	281	0
AGATCTGCAGACTTGT	chr12:67353352	0	1341
AGATCTGCAGACTTGT	chr18:58199115	0	274
AGATCTGCAGACTTGT	chr3:33486212	0	395
AGATCTGCAGACTTGT	chr4:102723758	0	2393
AGATCTGCAGACTTGT	chr5:94000049	0	2355
AGATCTGCAGACTTGT	chr8:96061791	1356	0
AGATCTGGTATCAGTC	chr8:52295207	0	3753
AGATCTGGTATCAGTC	chr8:58928525	0	277
AGATCTGGTCTAACGT	chr19:32437718	0	1443
AGATCTGGTCTAACGT	chr21:34503680	0	277
AGATCTGTCCTTCGCA	chr1:32105831	0	5959
AGATCTGTCCTTCGCA	chr10:113311707	2799	0
AGATCTGTCCTTCGCA	chr11:12729151	3117	0
AGATCTGTCCTTCGCA	chr11:1466100	0	754
AGATCTGTCCTTCGCA	chr12:38671901	0	938
AGATCTGTCCTTCGCA	chr17:49887836	0	1198
AGATCTGTCCTTCGCA	chr2:116511902	4250	0
AGATCTGTCCTTCGCA	chr2:69665214	2918	0
AGATCTGTCCTTCGCA	chr20:60020300	0	2639
AGATCTGTCCTTCGCA	chr21:33322429	0	149
AGATCTGTCCTTCGCA	chr3:141563291	0	2947
AGATCTGTCCTTCGCA	chr3:60595623	21	0
AGATCTGTCCTTCGCA	chr3:69833455	0	209
AGATCTGTCCTTCGCA	chr6:40891868	4195	0
AGATCTGTCCTTCGCA	chr7:103617559	1385	0
AGATCTGTCCTTCGCA	chr7:4325443	0	1771
AGATCTGTCCTTCGCA	chrX:27688523	782	0
AGATTGCAGATGTCTC	chr1:165337142	0	646
AGATTGCAGATGTCTC	chr10:103815341	0	284
AGATTGCAGATGTCTC	chr11:47477662	1229	0
AGATTGCAGATGTCTC	chr12:67353352	0	2946
AGATTGCAGATGTCTC	chr16:72921034	0	285
AGATTGCAGATGTCTC	chr17:60567053	1532	0
AGATTGCAGATGTCTC	chr18:58199115	0	447
AGATTGCAGATGTCTC	chr2:113804605	0	3517
AGATTGCAGATGTCTC	chr3:143871970	1276	0
AGATTGCAGATGTCTC	chr3:72991097	108	2664
AGATTGCAGATGTCTC	chr3:93470555	0	199
AGATTGCAGATGTCTC	chr4:35580875	2788	0
AGATTGCAGATGTCTC	chr5:76081480	761	0
AGATTGCAGATGTCTC	chr5:77582558	0	3459
AGATTGCAGCTGCCCA	chr7:142316524	2035	0
AGATTGCAGCTGCCCA	chr8:52295207	1223	0
AGATTGCAGGGATGGG	chr7:142316524	9	3938
AGATTGCAGGGATGGG	chr8:58928525	0	2839
AGATTGCCATGAGAAT	chr1:216203230	0	275
AGATTGCCATGAGAAT	chr18:39369679	1858	0
AGATTGCCATGAGAAT	chr19:57826034	0	919
AGATTGCCATGAGAAT	chr2:68590690	0	1138
AGATTGCCATGAGAAT	chr3:138225593	2904	0
AGATTGCCATGAGAAT	chr4:121839136	0	257
AGATTGCCATGAGAAT	chr9:11385813	0	232
AGATTGCGTGATTGGG	chr1:165337142	0	1153
AGATTGCGTGATTGGG	chr12:10498571	0	336
AGATTGCGTGATTGGG	chr12:67353352	1511	0
AGATTGCGTGATTGGG	chr12:81120565	0	2226
AGATTGCGTGATTGGG	chr15:61017960	0	803
AGATTGCGTGATTGGG	chr17:60567053	1199	0
AGATTGCGTGATTGGG	chr5:89659334	1808	0
AGATTGCGTGATTGGG	chr7:26307218	0	1408
AGATTGCGTGATTGGG	chr8:96061791	1330	0
AGATTGCTCTAAGACC	chr7:142316524	4156	0
AGATTGCTCTAAGACC	chr8:58928525	2552	0
AGATTGCTCTCATCTA	chr18:58199115	0	1146
AGATTGCTCTCATCTA	chr2:113804605	2649	3740
AGATTGCTCTCATCTA	chr3:143871970	1906	0
AGATTGCTCTCATCTA	chr4:35580875	369	0
AGATTGCTCTCATCTA	chr7:55203920	0	184
AGCAGCCAGAGCTGCA	chr10:62568084	0	9983
AGCAGCCAGAGCTGCA	chr11:127095041	0	1236
AGCAGCCAGAGCTGCA	chr19:35969773	6923	4233
AGCAGCCAGAGCTGCA	chr7:142316524	3886	0
AGCAGCCAGAGCTGCA	chr8:52295207	1	1018
AGCAGCCAGCATGAGC	chr10:62568084	1106	0
AGCAGCCAGCATGAGC	chr14:31125889	0	1808
AGCAGCCAGCATGAGC	chr7:142316524	0	1938
AGCAGCCAGGAGCGAG	chr13:97310848	0	3906
AGCAGCCAGGAGCGAG	chr14:23606188	7521	0
AGCAGCCAGTTAGCGG	chr11:94109099	494	0
AGCAGCCAGTTAGCGG	chr2:174318384	312	0
AGCAGCCAGTTAGCGG	chr5:93557528	0	314
AGCAGCCAGTTAGCGG	chr9:20266656	0	892
AGCAGCCAGTTAGCGG	chr9:69102783	2766	0
AGCAGCCCAGAGACGT	chr10:100141576	3658	1976
AGCAGCCCAGAGACGT	chr10:69109689	4582	0
AGCAGCCCAGAGACGT	chr11:109823480	0	1381
AGCAGCCCAGAGACGT	chr11:12729151	2915	1
AGCAGCCCAGAGACGT	chr12:38671901	0	2201
AGCAGCCCAGAGACGT	chr2:112471599	0	1398
AGCAGCCCAGAGACGT	chr2:174234316	1606	0
AGCAGCCCAGAGACGT	chr2:186952408	1667	0
AGCAGCCCAGAGACGT	chr2:33539530	2020	0
AGCAGCCCAGAGACGT	chr20:11080467	0	977
AGCAGCCCAGAGACGT	chr20:60020300	3814	0
AGCAGCCCAGAGACGT	chr20:8031776	3838	0
AGCAGCCCAGAGACGT	chr21:33322429	0	76
AGCAGCCCAGAGACGT	chr4:72601244	1160	0
AGCAGCCCAGAGACGT	chr6:40891868	2453	0
AGCAGCCCAGAGACGT	chr7:103617559	1554	0
AGCAGCCCAGAGACGT	chr7:135740044	1854	0
AGCAGCCCAGAGACGT	chr7:52444095	2282	0
AGCAGCCCAGAGACGT	chr8:38070850	0	1771
AGCAGCCCAGAGACGT	chr9:20266656	1106	0
AGCAGCCCAGAGACGT	chrX:18036499	433	0
AGCAGCCGTAACACTC	chr1:192990538	0	1338
AGCAGCCGTAACACTC	chr1:51637898	0	3549
AGCAGCCGTAACACTC	chr1:51638208	0	226
AGCAGCCGTAACACTC	chr10:69109689	0	1585
AGCAGCCGTAACACTC	chr11:125064894	0	647
AGCAGCCGTAACACTC	chr11:12729151	2809	0
AGCAGCCGTAACACTC	chr11:94109099	0	4714
AGCAGCCGTAACACTC	chr19:13184948	87	0
AGCAGCCGTAACACTC	chr2:116511902	0	3986
AGCAGCCGTAACACTC	chr2:186952408	0	3841
AGCAGCCGTAACACTC	chr2:197825384	0	2029
AGCAGCCGTAACACTC	chr2:69665214	0	3035
AGCAGCCGTAACACTC	chr20:13970539	1574	3268
AGCAGCCGTAACACTC	chr20:14891621	4195	0
AGCAGCCGTAACACTC	chr20:44406491	2265	0
AGCAGCCGTAACACTC	chr21:28727706	0	2667
AGCAGCCGTAACACTC	chr3:141563291	283	0
AGCAGCCGTAACACTC	chr3:146741309	0	3523
AGCAGCCGTAACACTC	chr4:80580484	0	2249
[truncated: 11,905 more rows]
