# Supplementary material for: Single-cell genomics analysis reveals complex genetic interactions in an in vivo model of acquired BRAF inhibitor resistance
Source: NAR Cancer. 2024 Jan 11;6(1):zcad061. doi: 10.1093/narcan/zcad061 (PMC10782916; doi:10.1093/narcan/zcad061)
Supplement: zcad061_Supplemental_Files [file zcad061_supplemental_files.zip › Dataset_S2.xlsx]

## Sheet: Dataset_S2
cell_ID	site	plus_strand_reads	neg_strand_reads
AAACCTGAGGGTGTTG	chr1:174327960	2722	0
AAACCTGAGGGTGTTG	chr11:86407493	0	916
AAACCTGAGGGTGTTG	chr17:15206561	11	0
AAACCTGAGGGTGTTG	chr17:49568353	0	11288
AAACCTGAGGGTGTTG	chr3:98688477	5818	0
AAACCTGAGGGTGTTG	chr5:116960898	0	3250
AAACCTGAGGGTGTTG	chr7:153487219	0	1169
AAACCTGAGGGTGTTG	chr7:22775448	0	3190
AAACCTGCATACTGCA	chr1:181303240	5810	0
AAACCTGCATACTGCA	chr12:108709284	0	1698
AAACCTGCATACTGCA	chr12:23765729	1282	0
AAACCTGCATACTGCA	chr12:26609956	5386	0
AAACCTGCATACTGCA	chr15:35409667	0	2012
AAACCTGCATACTGCA	chr2:43688428	0	4896
AAACCTGCATACTGCA	chr20:49924470	2357	0
AAACCTGCATACTGCA	chr21:28572333	0	572
AAACCTGCATACTGCA	chr4:39368447	0	7650
AAACCTGCATACTGCA	chr4:7898867	0	683
AAACCTGCATACTGCA	chr6:115095229	0	4084
AAACCTGCATACTGCA	chr9:71736202	0	4362
AAACCTGGTTTAGCAC	chr2:187902463	0	2250
AAACCTGGTTTAGCAC	chr7:140891077	0	3190
AAACCTGGTTTAGCAC	chrX:80560160	0	6535
AAACCTGTCCCAAGCG	chr1:199125006	2133	0
AAACCTGTCCCAAGCG	chr11:91312429	7703	0
AAACCTGTCCCAAGCG	chr5:16973826	0	2620
AAACGGGAGGTAGCCA	chr1:174327960	0	13
AAACGGGAGGTAGCCA	chr1:210992127	0	5140
AAACGGGAGGTAGCCA	chr10:99696436	836	0
AAACGGGAGGTAGCCA	chr2:238527766	0	5099
AAACGGGAGGTAGCCA	chr3:87002718	6731	0
AAACGGGAGGTAGCCA	chr3:98688477	3890	0
AAACGGGAGGTAGCCA	chr5:96306246	0	7031
AAACGGGAGGTAGCCA	chr7:146614952	0	3733
AAACGGGAGGTAGCCA	chr7:22775448	1468	1001
AAACGGGAGGTAGCCA	chr9:115580783	1	103
AAACGGGAGGTAGCCA	chrX:65502622	0	4995
AAACGGGAGTTAGGGC	chr1:174327960	0	12
AAACGGGAGTTAGGGC	chr1:59926243	2299	0
AAACGGGAGTTAGGGC	chr11:86407493	0	1385
AAACGGGAGTTAGGGC	chr18:58155243	3015	0
AAACGGGAGTTAGGGC	chr2:175298604	17	0
AAACGGGAGTTAGGGC	chr2:215609024	1070	0
AAACGGGAGTTAGGGC	chr3:48964308	0	2711
AAACGGGAGTTAGGGC	chr3:84171614	0	1595
AAACGGGAGTTAGGGC	chr3:87002718	1274	0
AAACGGGAGTTAGGGC	chr7:105094220	1666	0
AAACGGGAGTTAGGGC	chr7:133146602	0	643
AAACGGGAGTTAGGGC	chr7:153487219	0	8279
AAACGGGAGTTAGGGC	chr9:110647138	0	1025
AAACGGGGTGCCTACG	chr11:38318330	0	4822
AAACGGGGTGCCTACG	chr12:93720100	4829	546
AAACGGGGTGCCTACG	chr17:80534931	3737	0
AAACGGGGTGCCTACG	chr18:42940255	230	0
AAACGGGGTGCCTACG	chr9:97876108	220	0
AAACGGGTCGCTCTAC	chr1:48814395	0	1421
AAACGGGTCGCTCTAC	chr11:86407448	0	25
AAACGGGTCGCTCTAC	chr11:86407493	5264	0
AAACGGGTCGCTCTAC	chr16:23474794	0	3356
AAACGGGTCGCTCTAC	chr18:13727277	7580	0
AAACGGGTCGCTCTAC	chr5:168034098	0	150
AAACGGGTCGCTCTAC	chr5:21250405	0	6321
AAACGGGTCGCTCTAC	chr5:93016447	5592	0
AAACGGGTCGCTCTAC	chr7:105094220	0	8583
AAACGGGTCGCTCTAC	chr7:115613604	0	3792
AAACGGGTCGCTCTAC	chr7:140961021	0	1534
AAACGGGTCGCTCTAC	chr7:22775448	0	6682
AAACGGGTCGCTCTAC	chr9:117734420	3084	0
AAACGGGTCGCTCTGT	chr3:87002718	0	1374
AAACGGGTCGCTCTGT	chr9:6905187	0	19
AAAGATGGTCAAGCAG	chr1:210992127	5753	0
AAAGATGGTCAAGCAG	chr11:86407493	2264	0
AAAGATGGTCAAGCAG	chr16:23474794	0	4748
AAAGATGGTCAAGCAG	chr3:106007737	3603	0
AAAGATGGTCAAGCAG	chr3:64507049	0	888
AAAGATGGTCAAGCAG	chr5:86911651	5085	0
AAAGATGGTCAAGCAG	chr7:153487219	29	1726
AAAGATGGTGATCCTA	chr1:56402381	0	5368
AAAGATGGTGATCCTA	chr13:19188718	3910	0
AAAGATGGTGATCCTA	chr18:58249382	5242	215
AAAGATGGTGATCCTA	chr19:6429034	0	39
AAAGATGGTGATCCTA	chr3:47294060	6114	0
AAAGATGGTTCTTCGC	chr10:91386368	0	1412
AAAGATGGTTCTTCGC	chr15:44307878	0	9022
AAAGATGGTTCTTCGC	chr17:35264119	1368	0
AAAGATGGTTCTTCGC	chr17:71085907	0	85
AAAGATGGTTCTTCGC	chr3:185202418	0	3326
AAAGATGGTTCTTCGC	chr4:88204889	2100	0
AAAGATGGTTCTTCGC	chr9:63824969	1049	0
AAAGCAAAGAGGTAGA	chr1:105407333	0	1575
AAAGCAAAGAGGTAGA	chr1:105407491	509	0
AAAGCAAAGAGGTAGA	chr1:47146968	0	1567
AAAGCAAAGAGGTAGA	chr13:32088234	0	1574
AAAGCAAAGAGGTAGA	chr18:4200504	0	340
AAAGCAAAGAGGTAGA	chr7:140908317	0	12
AAAGCAAAGCGTGAAC	chr10:7784940	0	6234
AAAGCAAAGCGTGAAC	chr3:64507049	0	3521
AAAGCAAAGCGTGAAC	chr5:116960898	0	4908
AAAGCAAAGCGTGAAC	chr7:105094220	776	0
AAAGCAAAGCGTGAAC	chr7:115613604	3059	0
AAAGCAAAGTGCCATT	chr1:83908015	0	3009
AAAGCAAAGTGCCATT	chr10:85556065	5453	0
AAAGCAAAGTGCCATT	chr12:14831810	5151	0
AAAGCAAAGTGCCATT	chr13:21400188	1714	0
AAAGCAAAGTGCCATT	chr14:41444716	0	1361
AAAGCAAAGTGCCATT	chr15:97958667	0	57
AAAGCAAAGTGCCATT	chr16:77486568	0	5542
AAAGCAAAGTGCCATT	chr16:89925300	1290	5771
AAAGCAAAGTGCCATT	chr17:14940461	0	4530
AAAGCAAAGTGCCATT	chr17:48335996	7057	0
AAAGCAAAGTGCCATT	chr17:70165321	2059	0
AAAGCAAAGTGCCATT	chr19:13437277	3274	0
AAAGCAAAGTGCCATT	chr19:30869245	16385	6401
AAAGCAAAGTGCCATT	chr20:41644613	5061	1486
AAAGCAAAGTGCCATT	chr4:151703221	4917	0
AAAGCAAAGTGCCATT	chr4:39369942	2238	0
AAAGCAAAGTGCCATT	chr6:159351513	0	176
AAAGCAAAGTGCCATT	chr8:121095669	590	0
AAAGCAAAGTGCCATT	chr9:69472592	0	1407
AAAGCAAAGTGCCATT	chr9:69474756	668	0
AAAGCAAAGTGCCATT	chrX:152293678	39	0
AAAGCAACAGCTCATA	chr14:63694860	0	1635
AAAGCAACAGCTCATA	chr14:75532413	0	1267
AAAGCAACAGCTCATA	chr6:49461419	0	3515
AAAGCAACAGCTCATA	chr8:15632504	2825	0
AAAGCAAGTACCAACT	chr10:85556065	717	0
AAAGCAAGTACCAACT	chr11:38318330	0	2559
AAAGCAAGTACCAACT	chr13:21400188	0	335
AAAGCAAGTACCAACT	chr16:77486568	2578	0
AAAGCAAGTACCAACT	chr19:30869245	0	602
AAAGCAAGTACCAACT	chr20:41644613	3239	0
AAAGCAAGTACCAACT	chr3:69797344	856	0
AAAGCAAGTACCAACT	chr4:71613835	4255	0
AAAGCAAGTACCAACT	chr8:42235343	11	0
AAAGCAAGTACCAACT	chrX:120338724	0	4926
AAAGCAAGTACCAACT	chrX:3181366	0	3680
AAAGCAAGTGCATGAG	chr12:73668584	0	548
AAAGCAAGTGCATGAG	chr17:3824327	0	3296
AAAGCAAGTGCATGAG	chr3:57317057	662	0
AAAGCAAGTGCATGAG	chr7:47468941	9321	0
AAAGCAAGTGCATGAG	chrX:105682286	1162	0
AAAGCAAGTTGGAGCA	chr11:62990973	0	1816
AAAGCAAGTTGGAGCA	chr13:76683982	0	2081
AAAGCAAGTTGGAGCA	chr15:44307878	0	6924
AAAGCAAGTTGGAGCA	chr4:88204889	1014	0
AAAGCAAGTTGGAGCA	chr7:149968289	0	12
AAAGCAAGTTGGAGCA	chr9:63824969	1349	0
AAAGCAAGTTGGAGCA	chrX:105610757	1927	0
AAAGTAGGTACTCACA	chr12:16374309	0	279
AAAGTAGGTACTCACA	chr16:1135888	3171	0
AAAGTAGGTACTCACA	chr2:2351866	0	1373
AAAGTAGGTACTCACA	chr4:88204889	0	1078
AAAGTAGGTATGTACC	chr1:174327960	3395	0
AAAGTAGGTATGTACC	chr1:210992127	6706	0
AAAGTAGGTATGTACC	chr1:59926243	0	2717
AAAGTAGGTATGTACC	chr11:86407493	2379	0
AAAGTAGGTATGTACC	chr18:58155243	1286	0
AAAGTAGGTATGTACC	chr2:215609024	0	630
AAAGTAGGTATGTACC	chr3:83269827	407	0
AAAGTAGGTATGTACC	chr7:133146602	7675	1
AAAGTAGGTATGTACC	chr9:117734420	17	892
AAAGTAGGTCGAGTAG	chr3:64507049	333	0
AAAGTAGGTCGAGTAG	chr9:115580783	0	336
AAAGTAGGTGTAACCT	chr15:98049251	0	878
AAAGTAGGTGTAACCT	chr16:71546274	0	3785
AAAGTAGGTGTAACCT	chr17:9572102	0	2564
AAAGTAGGTGTAACCT	chr18:589781	3991	0
AAAGTAGGTGTAACCT	chr21:16642396	827	1368
AAAGTAGGTGTAACCT	chr21:22250690	3422	0
AAAGTAGGTGTAACCT	chr3:106280320	0	3979
AAAGTAGGTGTAACCT	chr7:141934521	5971	0
AAAGTAGGTGTAACCT	chr7:36097750	2613	0
AAAGTAGGTGTAACCT	chr7:75503923	678	0
AAAGTAGGTGTAACCT	chr8:88074230	2716	0
AAAGTAGGTGTAACCT	chr9:14267155	0	4389
AAAGTAGTCATTTGCT	chr1:178336333	242	0
AAAGTAGTCATTTGCT	chr16:29670560	0	2728
AAAGTAGTCATTTGCT	chr22:20400151	0	6900
AAAGTAGTCATTTGCT	chr3:84171614	0	283
AAAGTAGTCATTTGCT	chr7:105094220	0	2264
AAAGTAGTCATTTGCT	chr8:144887843	2903	0
AAAGTAGTCATTTGCT	chr9:117734420	3478	0
AAATGCCAGTAGGTGC	chr20:41320335	0	22
AAATGCCAGTAGGTGC	chr3:47294060	9771	0
AAATGCCAGTAGGTGC	chrX:74199016	0	5409
AAATGCCGTCGCCAAC	chr3:87007064	588	0
AAATGCCGTCGCCAAC	chr4:34187492	0	1186
AAATGCCGTCGCCAAC	chr6:74548286	0	1051
AAATGCCGTCGCCAAC	chr7:41010340	1975	0
AACACGTAGCGACGTA	chr3:65840513	0	4206
AACACGTAGCGACGTA	chr7:27532957	3447	0
AACACGTCACTGTATG	chr1:229378850	0	796
AACACGTCACTGTATG	chr1:68404745	5915	0
AACACGTCACTGTATG	chr1:76541230	0	4204
AACACGTCACTGTATG	chr10:108596948	55	0
AACACGTCACTGTATG	chr11:63852278	506	0
AACACGTCACTGTATG	chr13:63095511	0	145
AACACGTCACTGTATG	chr15:95588036	0	275
AACACGTCACTGTATG	chr18:25899248	5749	0
AACACGTCACTGTATG	chr19:28292595	0	5568
AACACGTCACTGTATG	chr2:1921954	7464	2197
AACACGTCACTGTATG	chr2:69845008	2155	2612
AACACGTCACTGTATG	chr4:156063642	0	1111
AACACGTCACTGTATG	chr6:41753133	623	0
AACACGTCACTGTATG	chr6:97834008	0	1390
AACACGTCACTGTATG	chrX:132013746	2569	0
AACACGTCACTGTATG	chrX:28578762	976	0
AACACGTCAGAGATCG	chr11:129753162	2	100
AACACGTCAGAGATCG	chr14:75532413	0	3034
AACACGTCAGAGATCG	chr21:41332047	2787	0
AACACGTTCAGAAACA	chr7:55769031	2967	0
AACACGTTCAGAAACA	chr8:118482626	671	0
AACACGTTCCGAGATT	chr18:4200504	1490	0
AACACGTTCCGAGATT	chr2:187902463	0	558
AACACGTTCCGAGATT	chr7:140891077	0	2217
AACCATGAGCGATATA	chr1:101131987	0	120
AACCATGAGCGATATA	chr3:83269827	273	0
AACCATGAGCGATATA	chr3:84171614	3087	0
AACCATGAGCGATATA	chr3:98688477	0	1088
AACCATGAGCGATATA	chr5:168034098	58	0
AACCATGAGCGATATA	chr5:21250405	7452	0
AACCATGAGCGATATA	chr7:146614952	0	1894
AACCATGGTCAACCGC	chr17:13334854	7754	0
AACCATGGTCAACCGC	chr3:124600482	0	2239
AACCATGGTCAACCGC	chr3:47294060	0	6056
AACCATGGTCAACCGC	chr4:180135043	1293	0
AACCATGGTCAACCGC	chr4:88151369	6714	0
AACCATGTCCTTGCAC	chr3:47294060	0	3790
AACCATGTCCTTGCAC	chr4:180135043	1516	0
AACCGCGAGAAGGACA	chr1:48814395	0	10270
AACCGCGAGAAGGACA	chr10:7784940	6284	2
AACCGCGAGAAGGACA	chr16:64213840	3408	0
AACCGCGAGAAGGACA	chr2:215609024	29	0
AACCGCGAGAAGGACA	chr22:20400151	0	2338
AACCGCGAGAAGGACA	chr3:64507049	0	1983
AACCGCGAGAAGGACA	chr3:83269827	0	403
AACCGCGAGAAGGACA	chr3:87002718	0	2861
AACCGCGAGAAGGACA	chr3:98688477	1459	0
AACCGCGAGAAGGACA	chr5:21250405	6856	2056
AACCGCGAGAAGGACA	chr7:146614952	5724	0
AACCGCGAGAAGGACA	chr7:153487219	1755	1544
AACCGCGAGAAGGACA	chr7:22775448	787	0
AACCGCGAGACAGAGA	chr1:101131987	1273	0
AACCGCGAGACAGAGA	chr1:230867388	1139	0
AACCGCGAGACAGAGA	chr1:48814395	0	5014
AACCGCGAGACAGAGA	chr3:106007737	17	0
AACCGCGAGACAGAGA	chr3:98688477	3571	0
AACCGCGAGACAGAGA	chr5:168034098	477	0
AACCGCGAGACAGAGA	chr5:21250405	419	0
AACCGCGAGACAGAGA	chr7:120359862	10	0
AACCGCGAGACAGAGA	chr7:4395412	16	0
AACCGCGAGACAGAGA	chr9:115580783	196	743
AACCGCGAGACGTCGA	chr1:101131987	869	51
AACCGCGAGACGTCGA	chr1:59926243	1673	0
AACCGCGAGACGTCGA	chr18:58155243	1507	0
AACCGCGAGACGTCGA	chr3:64507049	0	1783
AACCGCGAGACGTCGA	chr3:84171614	3386	0
AACCGCGAGACGTCGA	chr5:168034098	84	408
AACCGCGAGACGTCGA	chr7:146614952	35	0
AACCGCGAGACGTCGA	chr8:144887843	0	3168
AACCGCGAGACGTCGA	chr9:115580783	149	66
AACCGCGAGCCTAACT	chr13:80983005	2726	0
AACCGCGAGCCTAACT	chr15:20308475	427	0
AACCGCGAGCCTAACT	chr15:41202621	3099	8716
AACCGCGAGCCTAACT	chr15:62822691	0	1129
AACCGCGAGCCTAACT	chr15:76013941	13	0
AACCGCGAGCCTAACT	chr2:193681170	0	3180
AACCGCGAGCCTAACT	chr2:208224904	540	0
AACCGCGAGCCTAACT	chr2:4990500	0	1161
AACCGCGAGCCTAACT	chr20:15691947	0	1844
AACCGCGAGCCTAACT	chr3:101470516	0	11
AACCGCGAGCCTAACT	chr3:171437521	3060	0
AACCGCGAGCCTAACT	chr3:41540636	13	0
AACCGCGAGCCTAACT	chr4:52974035	0	4939
AACCGCGAGCCTAACT	chr7:103535847	1634	0
AACCGCGAGCCTAACT	chr8:94247600	2754	0
AACCGCGCATCCCAAA	chr1:83908015	0	2871
AACCGCGCATCCCAAA	chr10:17254268	3745	0
AACCGCGCATCCCAAA	chr13:21400188	0	2623
AACCGCGCATCCCAAA	chr14:75400946	0	7794
AACCGCGCATCCCAAA	chr15:97958667	0	92
AACCGCGCATCCCAAA	chr16:89925300	0	14763
AACCGCGCATCCCAAA	chr18:42940255	0	34
AACCGCGCATCCCAAA	chr19:30869245	2356	0
AACCGCGCATCCCAAA	chr4:71613835	0	2086
AACCGCGCATCCCAAA	chr6:115095229	0	2877
AACCGCGCATCCCAAA	chr8:37212862	0	11
AACCGCGCATCCCAAA	chrX:152293678	155	0
AACCGCGCATCCCAAA	chrX:3181366	2960	1
AACCGCGTCGACCATA	chr1:41229384	707	2012
AACCGCGTCGACCATA	chr10:85556065	3848	0
AACCGCGTCGACCATA	chr13:46687579	520	0
AACCGCGTCGACCATA	chr15:35409667	0	2540
AACCGCGTCGACCATA	chr16:77486568	1657	916
AACCGCGTCGACCATA	chr16:89925300	506	0
AACCGCGTCGACCATA	chr2:108663621	1646	0
AACCGCGTCGACCATA	chr2:197586791	0	192
AACCGCGTCGACCATA	chr20:41644613	0	1519
AACCGCGTCGACCATA	chr21:25552065	0	2186
AACCGCGTCGACCATA	chr4:151703221	1226	1885
AACCGCGTCGACCATA	chr4:39369942	2213	0
AACCGCGTCGACCATA	chr4:71613835	0	151
AACCGCGTCGACCATA	chr5:79414893	2706	0
AACCGCGTCGACCATA	chr6:115095229	1541	0
AACCGCGTCGACCATA	chr8:121095669	0	1218
AACCGCGTCGACCATA	chr8:42235723	2347	0
AACCGCGTCGACCATA	chr9:69474756	0	210
AACCGCGTCGACCATA	chrX:120338724	0	1784
AACCGCGTCGACCATA	chrX:3181366	0	2991
AACCGCGTCGTATCCC	chr11:77960850	122	0
AACCGCGTCGTATCCC	chr11:99684831	1365	0
AACCGCGTCGTATCCC	chr12:127400713	0	830
AACCGCGTCGTATCCC	chr12:54066289	429	0
AACCGCGTCGTATCCC	chr15:95588036	128	0
AACCGCGTCGTATCCC	chr17:50083576	1093	0
AACCGCGTCGTATCCC	chr17:65046239	249	0
AACCGCGTCGTATCCC	chr17:73554256	0	233
AACCGCGTCGTATCCC	chr19:11883859	535	0
AACCGCGTCGTATCCC	chr2:1921954	1376	0
AACCGCGTCGTATCCC	chr2:69845008	369	137
AACCGCGTCGTATCCC	chr3:105765305	971	0
AACCGCGTCGTATCCC	chr3:78006159	0	432
AACCGCGTCGTATCCC	chr4:151847543	0	1032
AACCGCGTCGTATCCC	chr4:156063642	495	0
AACCGCGTCGTATCCC	chr5:28865718	0	158
AACCGCGTCGTATCCC	chr5:75713586	0	198
AACCGCGTCGTATCCC	chr6:160404367	0	713
AACCGCGTCGTATCCC	chr7:128169685	36	0
AACCGCGTCGTATCCC	chr7:135950662	21	0
AACCGCGTCGTATCCC	chr7:50766315	0	450
AACCGCGTCGTATCCC	chr7:66674956	671	0
AACCGCGTCGTATCCC	chr7:98700240	0	1327
AACCGCGTCGTATCCC	chr8:116912774	0	170
AACCGCGTCGTATCCC	chr8:61293597	0	595
AACCGCGTCGTATCCC	chr9:111939696	956	0
AACCGCGTCGTATCCC	chr9:125154171	0	1492
AACCGCGTCGTATCCC	chrX:132014183	0	25
AACGTTGAGTACGTAA	chr1:174327960	838	0
AACGTTGAGTACGTAA	chr1:210992127	0	3792
AACGTTGAGTACGTAA	chr1:230867388	1165	0
AACGTTGAGTACGTAA	chr17:21650332	9380	0
AACGTTGAGTACGTAA	chr2:215609024	0	732
AACGTTGAGTCGAGTG	chr3:57317057	0	1201
AACGTTGAGTCGAGTG	chrX:104631068	5363	0
AACGTTGAGTTATCGC	chr1:48814395	0	3907
AACGTTGAGTTATCGC	chr11:86407493	0	969
AACGTTGAGTTATCGC	chr2:19028389	0	716
AACGTTGAGTTATCGC	chr7:133146602	5206	0
AACGTTGAGTTATCGC	chr7:140911932	0	3311
AACGTTGCACCACGCA	chr12:69822467	0	4719
AACGTTGCACCACGCA	chr14:57821987	0	5461
AACGTTGCACCACGCA	chr20:29494131	0	1839
AACGTTGCACCACGCA	chr5:22121524	0	3221
AACGTTGCATTCAGCA	chr3:84171614	411	0
AACGTTGCATTCAGCA	chr7:115613604	3878	0
AACGTTGGTTCAGGTT	chr10:117930361	0	64
AACGTTGGTTCAGGTT	chr11:20843725	93	0
AACGTTGGTTCAGGTT	chr7:140911932	0	539
AACGTTGGTTCTCAAG	chr1:85699234	4010	0
AACGTTGGTTCTCAAG	chr15:44307878	0	5297
AACGTTGGTTCTCAAG	chr3:65840513	2532	0
AACGTTGGTTCTCAAG	chr4:88204889	0	1496
AACGTTGGTTCTCAAG	chr8:125132462	3799	0
AACGTTGTCGCTATTT	chr11:61455973	119	0
AACGTTGTCGCTATTT	chr12:33763008	0	81
AACGTTGTCGCTATTT	chr2:217588100	14	0
AACGTTGTCGCTATTT	chr20:14941543	112	0
AACGTTGTCGCTATTT	chr20:5558094	0	87
AACGTTGTCGCTATTT	chr3:35986570	20	0
AACGTTGTCGCTATTT	chr7:140861616	0	111
AACGTTGTCGCTATTT	chrX:27372782	0	29
AACTCAGAGACTAGAT	chr18:58155243	4535	0
AACTCAGAGACTAGAT	chr3:64507049	109	0
AACTCAGAGACTAGAT	chr3:87002718	0	366
AACTCAGAGACTAGAT	chr3:98688477	584	0
AACTCAGAGACTAGAT	chr5:93016447	5667	0
AACTCAGAGACTAGAT	chr5:95573563	4011	0
AACTCAGAGACTAGAT	chr7:105094220	1412	0
AACTCAGAGACTAGAT	chr7:153487219	4431	0
AACTCAGAGACTAGAT	chr7:22775448	136	0
AACTCAGAGCGCTCAC	chr1:210992127	0	2029
AACTCAGAGCGCTCAC	chr10:22324681	0	1836
AACTCAGAGCGCTCAC	chr10:7784940	0	1959
AACTCAGAGCGCTCAC	chr16:23474794	0	1076
AACTCAGAGCGCTCAC	chr2:174531055	0	576
AACTCAGAGCGCTCAC	chr4:114238649	7016	1627
AACTCAGAGCGCTCAC	chr5:116960898	0	2374
AACTCAGAGCGCTCAC	chr5:21250405	3568	0
AACTCAGAGCGCTCAC	chr5:86911651	0	620
AACTCAGAGCGCTCAC	chr5:95573563	0	102
AACTCAGAGCGCTCAC	chr7:112096511	0	522
AACTCAGAGCGCTCAC	chr7:133146602	1535	1796
AACTCAGAGCGCTCAC	chr7:146614952	0	1466
AACTCAGAGCGCTCAC	chr7:31791145	0	2006
AACTCAGCACAGTGTT	chr1:101131987	836	241
AACTCAGCACAGTGTT	chr1:35450267	7274	0
AACTCAGCACAGTGTT	chr1:59926243	432	2
AACTCAGCACAGTGTT	chr16:23474794	0	2317
AACTCAGCACAGTGTT	chr18:58155243	1718	0
AACTCAGCACAGTGTT	chr2:215609024	38	0
AACTCAGCACAGTGTT	chr3:106007737	0	3323
AACTCAGCACAGTGTT	chr5:86911651	0	4141
AACTCAGCACAGTGTT	chr5:93016447	0	1289
AACTCAGCACAGTGTT	chr7:105094220	0	6645
AACTCAGCACAGTGTT	chr7:115613604	5044	0
AACTCAGCACAGTGTT	chr7:22775448	0	3273
AACTCAGCACAGTGTT	chr8:66779533	0	26
AACTCAGGTTCGTCAA	chr1:199125006	0	3345
AACTCAGGTTCGTCAA	chr2:142016855	35	0
AACTCAGGTTCGTCAA	chr5:114828540	0	15
AACTCAGGTTCGTCAA	chr7:127201582	2242	0
AACTCAGGTTCGTCAA	chr7:36216923	320	0
AACTCAGTCGTTCAAG	chr16:1135888	0	4038
AACTCAGTCGTTCAAG	chr17:35264119	538	0
AACTCAGTCGTTCAAG	chr17:74934117	0	646
AACTCAGTCGTTCAAG	chr9:4215394	1868	0
AACTCAGTCTAAGACC	chr1:217191341	0	14
AACTCAGTCTAAGACC	chr13:49237492	4699	0
AACTCAGTCTAAGACC	chr18:58249382	0	604
AACTCAGTCTAAGACC	chr19:6429137	12	0
AACTCAGTCTAAGACC	chr2:178909491	2468	0
AACTCAGTCTAAGACC	chr7:140858392	0	3188
AACTCAGTCTAAGACC	chrX:74199016	0	1924
AACTCCCAGTGATTGA	chr14:87305823	0	4275
AACTCCCAGTGATTGA	chr7:36097750	0	2247
AACTCCCAGTGATTGA	chr8:88074230	3129	0
AACTCCCAGTGATTGA	chr9:81697382	0	4190
AACTCCCCACTACGTA	chr13:108258255	435	0
AACTCCCCACTACGTA	chr22:45477146	6102	0
AACTCCCCATGCCATA	chr1:171207855	0	1012
AACTCCCCATGCCATA	chr7:120126182	1405	2394
AACTCCCCATGCCATA	chr8:50631320	4325	0
AACTCCCGTTGGTATC	chr16:47263601	0	66
AACTCCCGTTGGTATC	chr3:50070622	0	303
AACTCCCTCAGCCTGG	chr10:126684114	278	0
AACTCCCTCAGCCTGG	chr12:116557191	0	7660
AACTCCCTCAGCCTGG	chr18:23309332	0	8634
AACTCCCTCAGCCTGG	chr4:131617023	2142	0
AACTCCCTCAGCCTGG	chr4:63201916	4457	0
AACTCCCTCAGCCTGG	chr5:66619962	0	12
AACTCCCTCAGCCTGG	chr7:41010340	0	1474
AACTCCCTCGGGTCCA	chr1:101131987	0	48
AACTCCCTCGGGTCCA	chr1:178336333	0	1962
AACTCCCTCGGGTCCA	chr1:210992127	0	1053
AACTCCCTCGGGTCCA	chr10:22324681	2269	0
AACTCCCTCGGGTCCA	chr10:7784940	2364	0
AACTCCCTCGGGTCCA	chr16:23474794	0	2776
AACTCCCTCGGGTCCA	chr18:58155243	2029	0
AACTCCCTCGGGTCCA	chr22:20400151	6053	0
AACTCCCTCGGGTCCA	chr3:64507119	4313	0
AACTCCCTCGGGTCCA	chr5:86911651	916	0
AACTCCCTCGGGTCCA	chr7:133146602	5991	0
AACTCCCTCGGGTCCA	chr7:22775448	3158	0
AACTCCCTCGGGTCCA	chr9:117734420	1	3982
AACTCTTAGAAACGCC	chr1:198129347	2576	0
AACTCTTAGAAACGCC	chr10:116054704	0	5726
AACTCTTAGAAACGCC	chr13:36564136	6225	1775
AACTCTTAGAAACGCC	chr16:77486709	1189	0
AACTCTTAGAAACGCC	chr2:225016544	639	0
AACTCTTAGAAACGCC	chr2:61019531	6866	0
AACTCTTAGAAACGCC	chr3:144011376	0	1149
AACTCTTAGAAACGCC	chr4:36508678	19	0
AACTCTTAGAAACGCC	chr5:73784622	0	1299
AACTCTTAGAAACGCC	chr6:74705049	2339	0
AACTCTTAGAAACGCC	chr7:155462367	0	2262
AACTCTTAGAAACGCC	chr9:9020944	0	22
AACTCTTCAAGGGATC	chr1:210992127	0	4814
AACTCTTCAAGGGATC	chr10:7784940	2380	0
AACTCTTCAAGGGATC	chr11:76204332	0	3142
AACTCTTCAAGGGATC	chr16:29670560	0	584
AACTCTTCAAGGGATC	chr17:49568353	0	1292
AACTCTTCAAGGGATC	chr18:58155243	6849	0
AACTCTTCAAGGGATC	chr22:20400151	3775	0
AACTCTTCAAGGGATC	chr3:106007737	549	0
AACTCTTCAAGGGATC	chr3:84171614	2540	0
AACTCTTCAAGGGATC	chr6:78434821	0	11
AACTCTTCAAGGGATC	chr7:133146602	4841	0
AACTCTTCAAGGGATC	chr7:140961021	288	1257
AACTCTTCAAGGGATC	chr7:146614952	3589	0
AACTCTTCAAGGGATC	chr7:22775448	1520	1380
AACTCTTCAAGGGATC	chr8:66779533	8625	0
AACTCTTCAAGGGATC	chr9:117734420	3841	0
AACTCTTCAAGTGAGC	chr1:101131987	1362	0
AACTCTTCAAGTGAGC	chr1:59926243	3241	0
AACTCTTCAAGTGAGC	chr10:133687886	5024	0
AACTCTTCAAGTGAGC	chr10:22324681	0	5911
AACTCTTCAAGTGAGC	chr11:86407493	1593	0
AACTCTTCAAGTGAGC	chr18:58155243	3504	0
AACTCTTCAAGTGAGC	chr22:20400151	5639	0
AACTCTTCAAGTGAGC	chr4:114238649	5630	0
AACTCTTCAAGTGAGC	chr5:116960898	0	705
AACTCTTCAAGTGAGC	chr5:168034098	0	420
AACTCTTCAAGTGAGC	chr5:86911651	3552	0
AACTCTTCAAGTGAGC	chr7:105094220	0	1739
AACTCTTCAAGTGAGC	chr7:140911932	0	4529
AACTCTTCAAGTGAGC	chr7:153487219	1958	0
AACTCTTCAAGTGAGC	chr9:115580783	0	814
AACTCTTCAAGTGAGC	chr9:117734420	5374	0
AACTCTTCAAGTGAGC	chrX:71463421	1775	0
AACTCTTCACTACATG	chr10:22324681	3494	0
AACTCTTCACTACATG	chr10:51390061	0	389
AACTCTTCACTACATG	chr4:114238649	2790	0
AACTCTTCACTACATG	chr9:117734420	4246	0
AACTCTTCATTGGTCA	chr15:83947630	1704	0
AACTCTTCATTGGTCA	chr18:9351335	949	0
AACTCTTCATTGGTCA	chr3:124116612	890	1147
AACTCTTCATTGGTCA	chr8:50631320	3143	954
AACTCTTGTCAAGCCC	chr1:181303240	6511	0
AACTCTTGTCAAGCCC	chr11:122159320	0	11
AACTCTTGTCAAGCCC	chr12:93720100	9178	0
AACTCTTGTCAAGCCC	chr13:93080553	737	0
AACTCTTGTCAAGCCC	chr16:89925300	1174	0
AACTCTTGTCAAGCCC	chr17:48335996	0	1052
AACTCTTGTCAAGCCC	chr21:28572333	0	302
AACTCTTGTCAAGCCC	chr6:115095229	0	6116
AACTCTTGTCAAGCCC	chr7:1378040	1083	0
AACTCTTGTCAAGCCC	chr9:69474756	6334	0
AACTCTTGTTTAGGAA	chr2:186499616	0	4878
AACTCTTGTTTAGGAA	chr4:34498791	0	4404
AACTCTTGTTTAGGAA	chr5:125806968	0	45
AACTCTTTCAACAGCT	chr12:55531557	0	2283
AACTCTTTCAACAGCT	chr15:52068146	2473	0
AACTCTTTCAACAGCT	chr8:61293597	0	1123
AACTCTTTCAACAGCT	chr9:24622533	0	556
AACTGGTAGCCCAACC	chr3:75107868	0	3476
AACTGGTAGCCCAACC	chr3:87046472	0	4108
AACTGGTAGCGAACTG	chr2:77255760	2428	0
AACTGGTAGCGAACTG	chr5:22121524	0	7827
AACTGGTCAACGCGTC	chr10:22324681	0	4910
AACTGGTCAACGCGTC	chr3:83269827	0	344
AACTGGTCAACGCGTC	chr8:144887843	1162	0
AACTGGTGTGTGACAG	chr10:85556065	610	0
AACTGGTGTGTGACAG	chr12:14831810	7836	0
AACTGGTGTGTGACAG	chr12:70632222	10	0
AACTGGTGTGTGACAG	chr14:41444716	478	0
AACTGGTGTGTGACAG	chr15:35409667	4237	2590
AACTGGTGTGTGACAG	chr15:73195948	2078	0
AACTGGTGTGTGACAG	chr17:14940461	0	13
AACTGGTGTGTGACAG	chr2:108663621	5722	0
AACTGGTGTGTGACAG	chr21:25552065	0	3395
AACTGGTGTGTGACAG	chr5:79414893	1600	0
AACTGGTTCGCCAACG	chr10:92638834	1867	2771
AACTGGTTCGCCAACG	chr12:60930318	1300	0
AACTGGTTCGCCAACG	chr14:29272812	619	0
AACTGGTTCGCCAACG	chr14:81974446	0	2541
AACTGGTTCGCCAACG	chr15:63184438	1561	0
AACTGGTTCGCCAACG	chr4:23555253	1329	0
AACTGGTTCGCCAACG	chr4:46396337	1717	0
AACTGGTTCGCCAACG	chr5:27046550	0	1789
AACTGGTTCGCCAACG	chr6:19231920	3448	0
AACTGGTTCGCCAACG	chr8:31758366	1462	0
AACTGGTTCGCTCTGT	chr12:34189766	0	1743
AACTGGTTCGCTCTGT	chr13:34830651	370	0
AACTGGTTCGCTCTGT	chr16:2837361	0	9637
AACTGGTTCGCTCTGT	chr18:64025578	0	4002
AACTGGTTCGCTCTGT	chr21:31515584	0	2229
AACTGGTTCGCTCTGT	chr22:22583521	230	0
AACTGGTTCGCTCTGT	chr8:87092434	19	0
AACTGGTTCGCTCTGT	chrX:104631068	0	2150
AACTGGTTCGCTCTGT	chrX:105682286	0	2032
AACTGGTTCGCTCTGT	chrX:41289140	0	7610
AACTGGTTCTACGGGC	chr1:215348580	0	8066
AACTGGTTCTACGGGC	chr1:222401423	0	11280
AACTGGTTCTACGGGC	chr1:233848943	3372	1525
AACTGGTTCTACGGGC	chr12:22798200	829	0
AACTGGTTCTACGGGC	chr14:65339579	372	2050
AACTGGTTCTACGGGC	chr15:65835177	0	3082
AACTGGTTCTACGGGC	chr18:65562905	1923	0
AACTGGTTCTACGGGC	chr19:6782551	0	4606
AACTGGTTCTACGGGC	chr21:24944704	1919	0
AACTGGTTCTACGGGC	chr4:22316609	5149	0
AACTGGTTCTACGGGC	chr4:94406897	0	5199
AACTGGTTCTACGGGC	chr7:86364378	5812	0
AACTGGTTCTACGGGC	chr8:122784126	4361	0
AACTGGTTCTACGGGC	chr9:118048883	0	1378
AACTGGTTCTACGGGC	chr9:27525655	2555	0
AACTGGTTCTGATCAG	chr13:114154219	2094	0
AACTGGTTCTGATCAG	chr21:8222639	169	0
AACTGGTTCTGGGACC	chr2:189219628	507	0
AACTGGTTCTGGGACC	chr20:29443971	16	0
AACTTTCCACGATCTA	chr1:150994354	8812	0
AACTTTCCACGATCTA	chr1:184522622	2835	0
AACTTTCCACGATCTA	chr1:32956809	0	5747
AACTTTCCACGATCTA	chr15:69793364	0	1088
AACTTTCCACGATCTA	chr2:14760528	63	0
AACTTTCCACGATCTA	chr22:45477146	0	3521
AACTTTCCACGATCTA	chr3:14152444	0	5006
AACTTTCCACGATCTA	chr4:433013	2034	0
AACTTTCCACGATCTA	chr5:12838503	0	2569
AACTTTCCACGATCTA	chrX:153159646	3405	0
AACTTTCCAGTTAGCT	chr12:7177251	1706	0
AACTTTCCAGTTAGCT	chr2:2351866	1313	0
AACTTTCCAGTTAGCT	chr3:185202418	1240	0
AACTTTCCATACTGCA	chr1:218147100	4220	0
AACTTTCCATACTGCA	chr6:150871155	70	0
AACTTTCCATACTGCA	chr6:82299918	4810	0
AACTTTCTCAACTGCA	chr16:50761775	3356	0
AACTTTCTCAACTGCA	chr7:115964779	767	0
AACTTTCTCAACTGCA	chr8:48496984	4545	0
AACTTTCTCCCGGACA	chr1:41229384	1506	0
AACTTTCTCCCGGACA	chr1:83908015	0	5691
AACTTTCTCCCGGACA	chr13:21400188	5388	561
AACTTTCTCCCGGACA	chr16:77486568	0	3704
AACTTTCTCCCGGACA	chr16:87433658	0	1403
AACTTTCTCCCGGACA	chr17:48335996	1410	0
AACTTTCTCCCGGACA	chr2:197586791	2125	0
AACTTTCTCCCGGACA	chr3:69797344	1189	0
AACTTTCTCCCGGACA	chr8:121095669	3951	0
AAGACCTAGAGGCAAA	chr1:81935920	3211	2046
AAGACCTAGAGGCAAA	chr1:85699234	0	1892
AAGACCTAGAGGCAAA	chr10:91386368	5329	0
AAGACCTAGAGGCAAA	chr12:16374309	3165	0
AAGACCTAGAGGCAAA	chr12:92957972	0	1396
AAGACCTAGAGGCAAA	chr15:44307878	0	3965
AAGACCTAGAGGCAAA	chr17:35264119	2456	0
AAGACCTAGAGGCAAA	chr2:138118360	0	2546
AAGACCTAGAGGCAAA	chr3:185202418	0	3723
AAGACCTAGAGGCAAA	chr4:88204889	3678	0
AAGACCTAGAGGCAAA	chr5:43120088	0	10
AAGACCTAGAGGCAAA	chr8:125132462	6570	0
AAGACCTAGAGGCAAA	chr9:63824969	0	2945
AAGACCTCATTTGTGG	chr1:239244053	408	0
AAGACCTCATTTGTGG	chr1:93673881	0	2385
AAGACCTCATTTGTGG	chr10:107195922	0	4167
AAGACCTCATTTGTGG	chr16:71546274	1245	0
AAGACCTCATTTGTGG	chr18:21542767	2491	0
AAGACCTCATTTGTGG	chr3:112305241	1254	0
AAGCCGCCACCAATAC	chr1:85699234	0	1955
AAGCCGCCACCAATAC	chr10:91386368	0	1187
AAGCCGCCACCAATAC	chr17:74934117	3990	0
AAGCCGCCACCAATAC	chr4:88204889	0	2008
AAGCCGCCATACGGTT	chr1:218147100	4991	0
AAGCCGCCATACGGTT	chr7:107788807	0	2994
AAGCCGCCATACGGTT	chr7:140795358	0	6041
AAGCCGCGTCAACTCA	chr3:106007737	2565	5316
AAGCCGCGTCAACTCA	chr3:87002718	709	0
AAGCCGCGTCGCGTCA	chr3:115030171	609	0
AAGCCGCGTCGCGTCA	chr3:93470723	0	182
AAGCCGCGTCGCGTCA	chr6:138456090	1213	0
AAGCCGCTCGAGTATC	chr1:56402381	8788	0
AAGCCGCTCGAGTATC	chr15:72034536	0	2841
AAGCCGCTCGAGTATC	chr2:178909547	0	799
AAGCCGCTCGAGTATC	chr4:180135043	0	3758
AAGCCGCTCGAGTATC	chr5:93671976	0	1199
AAGCCGCTCGAGTATC	chr7:31181026	27	0
AAGCCGCTCTCATGTT	chr1:210992127	0	2669
AAGCCGCTCTCATGTT	chr10:22324681	2907	0
AAGCCGCTCTCATGTT	chr17:49568353	12538	0
AAGCCGCTCTCATGTT	chr3:87002718	1575	0
AAGCCGCTCTCATGTT	chr3:98688477	0	581
AAGCCGCTCTCATGTT	chr4:114238649	0	5609
AAGCCGCTCTCATGTT	chr7:31791145	3133	0
AAGGAGCCACTCACCT	chr10:87884841	0	3626
AAGGAGCCACTCACCT	chr12:4828352	0	4168
AAGGAGCCACTCACCT	chr12:77359247	877	0
AAGGAGCCACTCACCT	chr15:42305326	0	5768
AAGGAGCCACTCACCT	chr2:186422276	2154	0
AAGGAGCCACTCACCT	chr20:62721115	4338	0
AAGGAGCCACTCACCT	chr3:146464335	1213	0
AAGGAGCCACTCACCT	chr5:78798046	0	11
AAGGAGCCACTCACCT	chr7:156634233	0	6262
AAGGAGCCACTCACCT	chr7:34254291	0	2729
AAGGAGCCATTCGTTT	chr13:63067082	0	886
AAGGAGCCATTCGTTT	chr8:114788588	12	0
AAGGAGCCATTCGTTT	chr9:115580783	0	580
AAGGAGCGTCCCTGGA	chr12:14831810	0	2712
AAGGAGCGTCCCTGGA	chr17:80534931	0	3023
AAGGAGCGTCCCTGGA	chr2:27885435	0	5008
AAGGAGCGTCCCTGGA	chr21:28572333	0	125
AAGGAGCGTCCCTGGA	chr5:45642979	0	436
AAGGAGCGTCCCTGGA	chr5:79414893	2956	0
AAGGAGCGTCCCTGGA	chr6:115095229	1785	0
AAGGAGCGTCCCTGGA	chr9:69474756	0	393
AAGGAGCGTCCCTGGA	chrX:20527871	0	2268
AAGGAGCTCCACTAAG	chr16:29670560	975	0
AAGGAGCTCCACTAAG	chr2:19028389	0	3521
AAGGAGCTCCACTAAG	chr3:83269827	150	0
AAGGAGCTCCGAAGGA	chr1:56402381	0	5073
AAGGAGCTCCGAAGGA	chr13:49237492	1736	0
AAGGAGCTCCGAAGGA	chr14:51221456	206	0
AAGGAGCTCCGAAGGA	chr18:58249382	0	486
AAGGAGCTCCGAAGGA	chr3:124600482	3763	0
AAGGAGCTCGTTCAAG	chr1:150994354	0	1980
AAGGAGCTCGTTCAAG	chr1:32956809	2657	0
AAGGAGCTCGTTCAAG	chr1:69058287	0	1836
AAGGAGCTCGTTCAAG	chr10:28052397	2189	0
AAGGAGCTCGTTCAAG	chr12:69860804	309	0
AAGGAGCTCGTTCAAG	chr15:69793364	6083	0
AAGGAGCTCGTTCAAG	chr16:62706942	0	151
AAGGAGCTCGTTCAAG	chr17:79567594	6609	0
AAGGAGCTCGTTCAAG	chr20:17772703	4925	0
AAGGAGCTCGTTCAAG	chr22:45477146	0	2576
AAGGAGCTCGTTCAAG	chr3:14152444	0	4958
AAGGAGCTCGTTCAAG	chr3:64870263	0	2691
AAGGAGCTCGTTCAAG	chr4:436381	2198	4586
AAGGAGCTCGTTCAAG	chr5:109819041	0	413
AAGGAGCTCGTTCAAG	chr8:82656201	0	1524
AAGGCAGCAACTGGAG	chr12:92957972	7486	0
AAGGCAGCAACTGGAG	chr15:44307878	3026	0
AAGGCAGCAACTGGAG	chr17:35264119	1337	0
AAGGCAGCAACTGGAG	chr17:74934117	0	1391
AAGGCAGCAACTGGAG	chr18:72228196	0	2165
AAGGCAGCAACTGGAG	chr2:138118360	0	8592
AAGGCAGCAACTGGAG	chr7:27532957	0	7679
AAGGCAGCAATCGTCA	chr1:201472093	0	3265
AAGGCAGCAATCGTCA	chr18:58059869	0	7387
AAGGCAGCAATCGTCA	chr6:100997895	4984	0
AAGGCAGCAATCGTCA	chr7:115964779	6324	0
AAGGCAGCACGTCGGT	chr13:19188718	4418	0
AAGGCAGCACGTCGGT	chr19:6429137	17	0
AAGGCAGCACGTCGGT	chr2:178909491	1193	0
AAGGCAGCACGTCGGT	chr2:178909547	0	383
AAGGCAGCACGTCGGT	chr20:41320335	0	3126
AAGGCAGCACGTCGGT	chr3:124600482	0	1512
AAGGCAGCACGTCGGT	chr3:47294060	0	2737
AAGGCAGCACGTCGGT	chr4:180135043	2	4502
AAGGCAGCACGTCGGT	chr5:93671404	13	0
AAGGCAGCACGTCGGT	chr5:93671976	0	368
AAGGCAGCAGACGAAC	chr1:48533417	0	474
AAGGCAGCAGACGAAC	chr5:93016447	13	0
AAGGCAGGTAACGAGC	chr1:107902399	7528	1854
AAGGCAGGTAACGAGC	chr20:32066661	3892	0
AAGGCAGGTGCTCTGG	chr1:85699234	3525	0
AAGGCAGGTGCTCTGG	chr17:35264119	8734	0
AAGGCAGGTGCTCTGG	chr7:27532957	2511	0
AAGGCAGGTGCTCTGG	chr8:38404635	6849	0
AAGGCAGGTTTGCCTC	chr10:94044090	4744	0
AAGGCAGGTTTGCCTC	chr12:31159192	0	143
AAGGCAGGTTTGCCTC	chr15:83947630	0	1467
AAGGCAGGTTTGCCTC	chr2:76188198	0	14
AAGGCAGGTTTGCCTC	chr2:76188258	2607	0
AAGGCAGGTTTGCCTC	chr4:78521758	0	175
AAGGCAGGTTTGCCTC	chr5:5233572	19796	0
AAGGTTCAGCACAGGT	chr1:108806643	4792	0
AAGGTTCAGCACAGGT	chr11:60660770	4608	0
AAGGTTCAGCACAGGT	chr17:65046239	3936	0
AAGGTTCAGCACAGGT	chr18:62649235	1711	0
AAGGTTCAGCACAGGT	chr19:11883859	6247	0
AAGGTTCAGCACAGGT	chr5:75713586	1323	0
AAGGTTCAGCACAGGT	chr6:160404367	4229	0
AAGGTTCAGCACAGGT	chr6:20867957	0	2124
AAGGTTCAGCACAGGT	chr7:143425922	0	2492
AAGGTTCAGCACAGGT	chr7:48313285	1897	0
AAGGTTCAGCACAGGT	chr9:111939696	0	8960
AAGGTTCAGGAGTCTG	chr12:122259206	14	0
AAGGTTCAGGAGTCTG	chr12:34189766	0	5362
AAGGTTCAGGAGTCTG	chr12:56755526	0	6963
AAGGTTCAGGAGTCTG	chr17:3824327	2065	0
AAGGTTCAGGAGTCTG	chr17:6260626	4803	0
AAGGTTCAGGAGTCTG	chr22:22583521	234	0
AAGGTTCAGGAGTCTG	chr3:59581323	937	0
AAGGTTCAGGAGTCTG	chr4:19519800	0	11
AAGGTTCAGGAGTCTG	chr6:55355301	6354	278
AAGGTTCAGGAGTCTG	chr8:87092434	49	0
AAGGTTCAGGAGTCTG	chr9:117671594	0	20
AAGGTTCAGGAGTCTG	chrX:142530360	3521	3651
AAGGTTCAGGAGTCTG	chrX:41289140	0	10902
AAGGTTCAGGAGTCTG	chrY:15609223	14	0
AAGGTTCAGGGTTCGA	chr1:178336333	466	0
AAGGTTCAGGGTTCGA	chr10:133687886	6630	0
AAGGTTCAGGGTTCGA	chr16:29670560	887	0
AAGGTTCAGGGTTCGA	chr3:23568743	186	0
AAGGTTCAGGGTTCGA	chr3:83269795	12	0
AAGGTTCAGGGTTCGA	chr3:83269827	735	3
AAGGTTCAGGGTTCGA	chr3:98688477	0	3055
AAGGTTCAGGGTTCGA	chr5:21250405	5102	6384
AAGGTTCAGGGTTCGA	chr5:86911651	1518	0
AAGGTTCAGGGTTCGA	chr5:95573563	13974	0
AAGGTTCAGGGTTCGA	chr7:140911932	1315	0
AAGGTTCAGGGTTCGA	chr9:115580783	0	61
AAGGTTCCAGCGCCAT	chr1:76541230	0	9747
AAGGTTCCAGCGCCAT	chr17:50083576	0	11
AAGGTTCCAGCGCCAT	chr17:65046239	3166	0
AAGGTTCCAGCGCCAT	chr7:50781183	0	1208
AAGGTTCCAGCGCCAT	chr7:64243066	0	808
AAGGTTCGTCCTCGGA	chr11:91312429	0	759
AAGGTTCGTCCTCGGA	chr16:50761775	1	1769
AAGGTTCGTCCTCGGA	chr2:140220421	0	2068
AAGGTTCGTCCTCGGA	chr3:138524171	1872	0
AAGGTTCGTCCTCGGA	chr7:150773530	0	2181
AAGGTTCGTCCTCGGA	chr8:118482626	1415	0
AAGGTTCGTGGTCAGA	chr1:101131987	0	543
AAGGTTCGTGGTCAGA	chr1:210992127	0	2897
AAGGTTCGTGGTCAGA	chr3:83269827	2805	0
AAGGTTCGTGGTCAGA	chr5:167196557	51	0
AAGGTTCGTGGTCAGA	chr5:168034098	582	0
AAGTCTGAGGACGAAA	chr2:175878545	3406	0
AAGTCTGAGGACGAAA	chr2:68516048	0	4510
AAGTCTGAGGACGAAA	chr21:13973816	1238	0
AAGTCTGAGGACGAAA	chr3:88943756	684	0
AAGTCTGAGGACGAAA	chr5:146280548	0	2008
AAGTCTGAGGACGAAA	chr6:68486004	1854	0
AAGTCTGAGGTGATTA	chr13:49237492	0	2049
AAGTCTGAGGTGATTA	chr3:124600482	5220	0
AAGTCTGAGGTGATTA	chr5:93671976	0	2001
AAGTCTGGTGCAGGTA	chr1:81935920	0	1234
AAGTCTGGTGCAGGTA	chr20:5026253	457	0
AAGTCTGGTGCAGGTA	chr3:185202418	1222	0
AAGTCTGGTGGTGAGT	chr17:16496315	4225	0
AAGTCTGGTGGTGAGT	chr20:35731575	0	1313
AAGTCTGGTTCAGTGT	chr11:29354445	6336	3088
AAGTCTGGTTCAGTGT	chr17:76905564	3637	0
AAGTCTGGTTCAGTGT	chr4:80580484	0	711
AAGTCTGTCAACTGCA	chr11:102645296	0	2546
AAGTCTGTCAACTGCA	chr14:80023462	1470	0
AAGTCTGTCAACTGCA	chr17:73067325	2917	0
AAGTCTGTCAACTGCA	chr20:9062625	0	1913
AAGTCTGTCAACTGCA	chr4:79903446	2348	1272
AAGTCTGTCAACTGCA	chr5:99982544	0	143
AAGTCTGTCAATCTTC	chr11:130905779	154	66
AAGTCTGTCAATCTTC	chr11:62019195	0	182
AAGTCTGTCAATCTTC	chr19:42471558	0	21
AAGTCTGTCAATCTTC	chr3:125870303	0	161
AAGTCTGTCAATCTTC	chr4:5738336	65	0
AAGTCTGTCAATCTTC	chr5:40990832	0	39
AAGTCTGTCAATCTTC	chr6:150646003	0	29
AAGTCTGTCAATCTTC	chr7:140901085	14	0
AAGTCTGTCTGGTAGT	chr1:174327960	0	31
AAGTCTGTCTGGTAGT	chr11:86407493	2396	0
AAGTCTGTCTGGTCCT	chr13:88991623	11957	4379
AAGTCTGTCTGGTCCT	chrX:80560160	0	1555
AATCCAGAGCCACCTG	chr1:108806643	2464	7187
AATCCAGAGCCACCTG	chr1:229378850	460	0
AATCCAGAGCCACCTG	chr1:68404745	1915	0
AATCCAGAGCCACCTG	chr1:70881049	0	1528
AATCCAGAGCCACCTG	chr1:99074992	0	258
AATCCAGAGCCACCTG	chr11:99684831	1561	0
AATCCAGAGCCACCTG	chr15:52068146	2859	0
AATCCAGAGCCACCTG	chr16:71945271	5190	0
AATCCAGAGCCACCTG	chr17:73554256	0	110
AATCCAGAGCCACCTG	chr19:11883859	859	0
AATCCAGAGCCACCTG	chr2:69845008	0	6689
AATCCAGAGCCACCTG	chr21:21506973	0	739
AATCCAGAGCCACCTG	chr3:181992680	2325	0
AATCCAGAGCCACCTG	chr5:141813672	0	51
AATCCAGAGCCACCTG	chr6:97834008	0	3497
AATCCAGAGCCACCTG	chr7:143425922	0	2483
AATCCAGAGCCACCTG	chr8:61293597	1277	1421
AATCCAGAGCCACCTG	chr9:24622533	1881	0
AATCCAGAGCCACCTG	chrX:10055594	53	0
AATCCAGAGTAGTGCG	chr16:13742071	1899	1558
AATCCAGAGTAGTGCG	chr8:42783591	7894	0
AATCCAGAGTAGTGCG	chr9:30054411	0	299
AATCCAGAGTAGTGCG	chr9:84952340	145	0
AATCCAGAGTAGTGCG	chrX:41289140	0	5240
AATCCAGCAACTCACA	chr10:22324681	5204	0
AATCCAGCAACTCACA	chr16:29670560	0	2984
AATCCAGCAACTCACA	chr5:86911651	2766	0
AATCCAGCAACTCACA	chr7:133146602	0	5076
AATCCAGCAACTCACA	chr9:117734420	0	6387
AATCCAGCATCTGTAG	chr16:89925300	269	0
AATCCAGCATCTGTAG	chr17:48335996	1173	0
AATCCAGCATCTGTAG	chr19:13437277	4020	0
AATCCAGGTCGCGCTA	chr1:150994447	0	16
AATCCAGGTCGCGCTA	chr12:28451375	2488	0
AATCCAGGTCGCGCTA	chr4:433013	2432	0
AATCCAGGTCGCGCTA	chr9:73034836	0	8784
AATCCAGTCGGATCCG	chr1:178336333	0	2193
AATCCAGTCGGATCCG	chr1:210992127	0	2878
AATCCAGTCGGATCCG	chr10:7784940	3009	0
AATCCAGTCGGATCCG	chr22:20400151	0	2208
AATCCAGTCGGATCCG	chr3:64507049	1034	0
AATCCAGTCGGATCCG	chr3:87002718	1009	0
AATCCAGTCGGATCCG	chr3:98688477	0	3856
AATCCAGTCGGATCCG	chr5:86911651	0	1933
AATCCAGTCGGATCCG	chr7:133146602	2275	0
AATCGGTAGGCCATAG	chr15:41202621	0	5206
AATCGGTAGGCCATAG	chr19:12804074	0	3865
AATCGGTAGGCCATAG	chr2:208224904	0	4065
AATCGGTCACTTGCTC	chr10:63932637	0	1294
AATCGGTCACTTGCTC	chr2:38253684	0	52
AATCGGTGTGACCCAC	chr1:178336333	0	8215
AATCGGTGTGACCCAC	chr10:133687886	10	0
AATCGGTGTGACCCAC	chr10:7784940	0	5307
AATCGGTGTGACCCAC	chr17:49568353	1966	0
AATCGGTGTGACCCAC	chr18:58155243	0	934
AATCGGTGTGACCCAC	chr2:19028389	92	0
AATCGGTGTGACCCAC	chr3:83269827	1188	0
AATCGGTGTGACCCAC	chr3:87002718	0	2698
AATCGGTGTGACCCAC	chr3:98688477	0	1720
AATCGGTGTGACCCAC	chr5:116960898	0	5972
AATCGGTGTGACCCAC	chr5:167196557	85	0
AATCGGTGTGACCCAC	chr5:168034098	1242	0
AATCGGTGTGACCCAC	chr5:21250405	0	5029
AATCGGTGTGACCCAC	chr7:133146602	3778	0
AATCGGTGTGACCCAC	chr7:146614952	0	3590
AATCGGTGTGACCCAC	chr7:31791145	0	12347
AATCGGTGTGACCCAC	chr9:115580783	0	113
AATCGGTGTGACCCAC	chrY:11305437	1886	0
AATCGGTGTGTTACGT	chr3:124600482	6796	0
AATCGGTGTGTTACGT	chr3:47294060	2204	0
AATCGGTTCTACACCC	chr1:174327960	1073	0
AATCGGTTCTACACCC	chr1:178336333	0	1938
AATCGGTTCTACACCC	chr1:59926243	0	699
AATCGGTTCTACACCC	chr11:86407493	4246	0
AATCGGTTCTACACCC	chr16:23474794	10556	0
AATCGGTTCTACACCC	chr3:83269827	240	0
AATCGGTTCTACACCC	chr3:98688477	2498	0
AATCGGTTCTACACCC	chr4:114238649	0	1217
AATCGGTTCTACACCC	chr5:93016528	0	991
AATCGGTTCTACACCC	chr9:115580783	627	0
ACACCAAAGAGTCCTT	chr1:194619144	0	861
ACACCAAAGAGTCCTT	chr1:93673881	1759	0
ACACCAAAGAGTCCTT	chr10:107195922	506	0
ACACCAAAGAGTCCTT	chr10:14313368	0	419
ACACCAAAGAGTCCTT	chr16:71736141	0	298
ACACCAAAGAGTCCTT	chr18:21542767	2693	4286
ACACCAAAGAGTCCTT	chr2:36657368	1434	0
ACACCAAAGAGTCCTT	chr21:16642396	9332	0
ACACCAAAGAGTCCTT	chr21:22250690	6480	0
ACACCAAAGAGTCCTT	chr5:111467346	0	525
ACACCAAAGAGTCCTT	chr5:67470552	0	2083
ACACCAAAGAGTCCTT	chrX:21383828	1561	1234
ACACCAAAGGCTACGA	chr12:88799122	0	15344
ACACCAAAGGCTACGA	chr3:89982044	3325	0
ACACCAAAGGCTACGA	chr7:130983980	0	362
ACACCAAAGGCTACGA	chr7:76375688	4187	0
ACACCAAAGTTAGGGC	chr1:174327960	2355	0
ACACCAAAGTTAGGGC	chr1:178336333	1503	0
ACACCAAAGTTAGGGC	chr1:210992127	11012	0
ACACCAAAGTTAGGGC	chr1:230867388	3833	0
ACACCAAAGTTAGGGC	chr1:48814395	0	3266
ACACCAAAGTTAGGGC	chr1:59926243	7201	181
ACACCAAAGTTAGGGC	chr10:80512621	107	0
ACACCAAAGTTAGGGC	chr13:63067082	0	1149
ACACCAAAGTTAGGGC	chr16:23474794	0	2820
ACACCAAAGTTAGGGC	chr16:29670560	86	0
ACACCAAAGTTAGGGC	chr17:63463437	389	0
ACACCAAAGTTAGGGC	chr18:58155243	0	1182
ACACCAAAGTTAGGGC	chr2:215609024	0	872
ACACCAAAGTTAGGGC	chr22:20400151	0	4952
ACACCAAAGTTAGGGC	chr3:83269827	124	0
ACACCAAAGTTAGGGC	chr3:84171614	2609	0
ACACCAAAGTTAGGGC	chr4:114238649	5032	0
ACACCAAAGTTAGGGC	chr5:95573563	5449	0
ACACCAAAGTTAGGGC	chr7:105094220	249	3888
ACACCAAAGTTAGGGC	chr7:115613604	2091	1406
ACACCAAAGTTAGGGC	chr7:31791145	2179	0
ACACCAAAGTTAGGGC	chr8:66779533	18	0
ACACCAAAGTTAGGGC	chr9:117734420	0	629
ACACCAAGTGGTACAG	chr18:4200504	3944	0
ACACCAAGTGGTACAG	chr7:140891077	1345	6805
ACACCAAGTTGGAGCA	chr1:101131987	0	68
ACACCAAGTTGGAGCA	chr10:114720245	0	19
ACACCAAGTTGGAGCA	chr12:71575878	11	0
ACACCAAGTTGGAGCA	chr18:58155243	7876	0
ACACCAAGTTGGAGCA	chr2:19028389	1663	0
ACACCAAGTTGGAGCA	chr3:50070622	0	854
ACACCAAGTTGGAGCA	chr3:98688477	292	0
ACACCAAGTTGGAGCA	chr5:116960898	3372	0
ACACCAAGTTGGAGCA	chr5:95573563	0	7192
ACACCAAGTTGGAGCA	chr6:29883283	10	0
ACACCAAGTTGGAGCA	chr7:146614952	369	0
ACACCAAGTTGGAGCA	chr7:153487219	3917	0
ACACCAAGTTGGAGCA	chr9:115580783	505	0
ACACCAATCAATAGGA	chr1:146951766	1747	0
ACACCAATCAATAGGA	chr12:72266567	0	2968
ACACCAATCAATAGGA	chr12:92067327	0	303
ACACCAATCAATAGGA	chr19:6782551	0	4352
ACACCAATCCTGCGTT	chr18:58155243	0	2097
ACACCAATCCTGCGTT	chr7:133146602	3493	0
ACACCAATCCTGCGTT	chr7:22775448	1588	0
ACACCAATCCTGCGTT	chr9:115580783	0	91
ACACCAATCTGATGGT	chr12:7177251	4021	0
ACACCAATCTGATGGT	chr4:73482295	0	37
ACACCCTAGTGTCTCA	chr1:203637788	0	3650
ACACCCTAGTGTCTCA	chr1:83908015	1324	0
ACACCCTAGTGTCTCA	chr10:85556065	2219	0
ACACCCTAGTGTCTCA	chr12:93885944	1101	0
ACACCCTAGTGTCTCA	chr15:35409667	7610	0
ACACCCTAGTGTCTCA	chr17:7045415	0	18
ACACCCTAGTGTCTCA	chr18:42940255	0	250
ACACCCTAGTGTCTCA	chr19:30869245	0	1724
ACACCCTAGTGTCTCA	chr2:38253684	0	6184
ACACCCTAGTGTCTCA	chr5:79414893	6640	0
ACACCCTAGTGTCTCA	chr7:52179320	73	0
ACACCCTAGTGTCTCA	chr8:121095669	2164	0
ACACCCTAGTGTCTCA	chr9:69474756	0	733
ACACCCTAGTGTCTCA	chrX:120338724	0	3247
ACACCCTCATAGAGCG	chr5:116960898	2673	0
ACACCCTCATAGAGCG	chr5:168034098	0	40
ACACCCTCATCGCACG	chr10:7784940	4018	0
ACACCCTCATCGCACG	chr5:21250405	0	2912
ACACCCTCATCGCACG	chr7:153487219	5135	0
ACACCCTCATCGCACG	chr7:22775448	0	1797
ACACCCTTCCTGACAA	chr10:34259971	0	1449
ACACCCTTCCTGACAA	chr16:7724732	0	2557
ACACCCTTCCTGACAA	chr3:77167360	3882	0
ACACCCTTCCTGACAA	chr7:34370198	2541	0
ACACCCTTCTTATGGG	chr14:69869234	0	2697
ACACCCTTCTTATGGG	chr18:58200945	0	3566
ACACCCTTCTTATGGG	chr21:41332047	7189	0
ACACCCTTCTTATGGG	chr22:40761226	0	348
ACACCCTTCTTATGGG	chr6:53486361	1253	0
ACACCGGAGAGGTAGA	chr1:174477400	3486	0
ACACCGGAGAGGTAGA	chr13:114154219	4728	0
ACACCGGAGAGGTAGA	chr19:6770562	3722	0
ACACCGGAGAGGTAGA	chr2:76188258	0	1005
ACACCGGAGCAGATCG	chr12:54065157	129	0
ACACCGGAGCAGATCG	chr12:54066289	0	3381
ACACCGGCACGTACAT	chr1:174327960	0	17
ACACCGGCACGTACAT	chr1:178336333	2955	0
ACACCGGCACGTACAT	chr1:35450267	0	6838
ACACCGGCACGTACAT	chr17:49427996	0	5130
ACACCGGCACGTACAT	chr2:19028389	739	0
ACACCGGCACGTACAT	chr3:98688477	37	0
ACACCGGCACGTACAT	chr5:168034098	0	108
ACACCGGCACGTACAT	chr5:21250405	5989	0
ACACCGGCACGTACAT	chr5:86911651	0	1212
ACACCGGCATACGGTT	chr1:174327960	1360	0
ACACCGGCATACGGTT	chr1:230867388	0	2669
ACACCGGCATACGGTT	chr10:111391177	13	0
ACACCGGCATACGGTT	chr11:86407493	0	1713
ACACCGGCATACGGTT	chr2:19028389	1685	0
ACACCGGCATACGGTT	chr4:114238649	5267	0
ACACCGGCATACGGTT	chr5:168034098	125	0
ACACCGGCATACGGTT	chr5:21250405	6373	0
ACACCGGCATACGGTT	chr7:140911932	5599	0
ACACCGGCATACGGTT	chr8:66779533	4859	16
ACACCGGCATACGGTT	chr9:115580783	246	61
ACACCGGGTAACACTC	chr1:56402381	0	1062
ACACCGGGTAACACTC	chr18:58249382	0	369
ACACCGGGTAACACTC	chr2:223856518	0	2865
ACACCGGGTAACACTC	chr20:41320335	0	1042
ACACCGGGTAACACTC	chr3:124600482	9830	0
ACACCGGGTAACACTC	chrX:74199016	5734	0
ACACCGGGTTAGTGAA	chr11:68498870	5289	0
ACACCGGGTTAGTGAA	chr17:68628835	1153	0
ACACCGGGTTAGTGAA	chr20:16185808	0	4925
ACACCGGGTTAGTGAA	chr5:92296406	8603	0
ACACCGGGTTAGTGAA	chr5:94233858	7025	0
ACACCGGTCATTCGCC	chr13:114154219	0	2533
ACACCGGTCATTCGCC	chr19:6770562	0	2473
ACACTGATCCACCGGA	chr1:51722188	816	0
ACACTGATCCACCGGA	chr10:42662596	0	11
ACACTGATCCACCGGA	chr12:60930318	672	0
ACACTGATCCACCGGA	chr12:8452038	0	896
ACACTGATCCACCGGA	chr14:81974446	0	1128
ACACTGATCCACCGGA	chr16:13322416	0	3753
ACACTGATCCACCGGA	chr18:63821139	0	1408
ACACTGATCCACCGGA	chr3:179952715	0	3060
ACACTGATCCACCGGA	chr4:46396337	1636	10124
ACACTGATCCACCGGA	chr6:129052716	0	3480
ACACTGATCCACCGGA	chr9:74884494	0	1875
ACACTGATCCACCGGA	chrX:131159960	40	0
ACACTGATCCACCGGA	chrX:63439537	0	2005
ACACTGATCTAACGTG	chr16:23474794	6253	0
ACACTGATCTAACGTG	chr3:106007737	0	2545
ACACTGATCTAACGTG	chr3:83269827	82	0
ACACTGATCTAACGTG	chr5:95573563	0	3999
ACACTGATCTAACGTG	chr7:115613604	1238	0
ACACTGATCTAACGTG	chr7:22775448	645	0
ACACTGATCTAACGTG	chr8:68985603	0	4484
ACAGCCGAGAGTTGGC	chr14:48804901	0	2290
ACAGCCGAGAGTTGGC	chr18:36888446	3485	0
ACAGCCGAGAGTTGGC	chr2:68516048	2285	0
ACAGCCGAGAGTTGGC	chr20:10144052	621	0
ACAGCCGAGAGTTGGC	chr20:33797203	0	5523
ACAGCCGAGAGTTGGC	chr3:118908887	0	2015
ACAGCCGAGAGTTGGC	chr3:88943756	1883	0
ACAGCCGAGAGTTGGC	chr4:155430090	3936	0
ACAGCCGAGAGTTGGC	chr7:140838689	3355	0
ACAGCCGAGGTCGGAT	chr16:1135888	2422	0
ACAGCCGAGGTCGGAT	chr18:72228196	0	4095
ACAGCCGAGGTCGGAT	chr20:5026253	900	0
ACAGCCGAGGTCGGAT	chr3:65840513	130	2389
ACAGCCGAGGTCGGAT	chr6:134475950	26	0
ACAGCCGAGGTCGGAT	chr9:21043143	1679	0
ACAGCCGAGTGCGATG	chr12:16374309	4312	0
ACAGCCGAGTGCGATG	chr15:44307878	0	2576
ACAGCCGAGTGCGATG	chr8:125132462	0	1213
ACAGCCGCACGAGATG	chr3:106662008	0	27
ACAGCCGCACGAGATG	chr8:88074230	2575	0
ACAGCCGCACGGAGTA	chr1:229191415	0	5841
ACAGCCGCACGGAGTA	chr17:64112051	0	6339
ACAGCCGCACGGAGTA	chr2:124026505	0	1403
ACAGCCGCACGGAGTA	chr20:34930750	1222	0
ACAGCCGCACGGAGTA	chr3:93470443	0	735
ACAGCCGCACGGAGTA	chr6:95767562	2215	225
ACAGCTAAGACCACGA	chr1:210992127	0	3229
ACAGCTAAGACCACGA	chr17:41212424	0	11
ACAGCTAAGACCACGA	chr3:83269827	96	0
ACAGCTAAGACCACGA	chr3:98688477	0	3053
ACAGCTAAGACCACGA	chr5:21250405	0	3842
ACAGCTAAGACCACGA	chr5:86911651	3791	0
ACAGCTAAGACCACGA	chr5:95573563	6805	0
ACAGCTAAGACCACGA	chr7:140911932	1609	0
ACAGCTAAGACCACGA	chr7:146614952	0	1196
ACAGCTAAGACCACGA	chr7:31791145	0	3782
ACAGCTAAGACCACGA	chr8:144887843	0	1255
ACAGCTAAGACTAGAT	chr10:123308803	95	0
ACAGCTAAGACTAGAT	chr10:34259971	7785	0
ACAGCTAAGCAACGGT	chr1:204186346	0	5669
ACAGCTAAGCAACGGT	chr1:224256099	0	2298
ACAGCTAAGCAACGGT	chr10:108596948	0	1263
ACAGCTAAGCAACGGT	chr11:60660641	0	2686
ACAGCTAAGCAACGGT	chr11:60660770	0	1927
ACAGCTAAGCAACGGT	chr16:6608356	2365	0
ACAGCTAAGCAACGGT	chr17:50083576	0	4350
ACAGCTAAGCAACGGT	chr17:73554256	0	4648
ACAGCTAAGCAACGGT	chr18:58206655	2605	0
ACAGCTAAGCAACGGT	chr2:132759973	0	1436
ACAGCTAAGCAACGGT	chr2:1921954	0	2771
ACAGCTAAGCAACGGT	chr2:69845008	3127	0
ACAGCTAAGCAACGGT	chr3:105765305	0	9201
ACAGCTAAGCAACGGT	chr4:119538194	1697	0
ACAGCTAAGCAACGGT	chr5:75713586	0	1196
ACAGCTAAGCAACGGT	chr7:50766218	0	4140
ACAGCTAAGCAACGGT	chr9:119127509	782	2473
ACAGCTAAGCAACGGT	chr9:125154171	0	2375
ACAGCTAAGCAACGGT	chrX:132013746	0	3229
ACAGCTAAGCAACGGT	chrX:28590533	1455	0
ACAGCTAAGCATTCAC	chr3:98688477	605	0
ACAGCTAAGCATTCAC	chr5:86911651	6451	0
ACAGCTAAGTGATTGA	chr10:104131157	0	1427
ACAGCTAAGTGATTGA	chr22:23500893	0	3297
ACAGCTAAGTGATTGA	chr3:103301617	0	10
ACAGCTAAGTGATTGA	chr3:124379035	0	3443
ACAGCTAAGTGATTGA	chr4:77540552	7482	0
ACAGCTAAGTGATTGA	chr8:105830654	3730	0
ACAGCTACAAATCGCT	chr16:1135888	0	587
ACAGCTACAAATCGCT	chr3:185202418	3435	0
ACAGCTACAAATCGCT	chr6:134475950	0	635
ACAGCTACAAATCGCT	chr7:98186573	0	3486
ACAGCTACATGGTTAC	chr1:101131987	0	436
ACAGCTACATGGTTAC	chr1:210992127	0	1427
ACAGCTACATGGTTAC	chr1:230867388	2376	0
ACAGCTACATGGTTAC	chr1:59926243	2034	0
ACAGCTACATGGTTAC	chr13:63067082	0	818
ACAGCTACATGGTTAC	chr16:29670560	0	2324
ACAGCTACATGGTTAC	chr18:58155243	0	3698
ACAGCTACATGGTTAC	chr3:106007737	6755	0
ACAGCTACATGGTTAC	chr3:64507049	0	4952
ACAGCTACATGGTTAC	chr3:84171614	1876	0
ACAGCTACATGGTTAC	chr3:87002718	0	6322
ACAGCTACATGGTTAC	chr5:168034098	0	14
ACAGCTACATGGTTAC	chr5:95573563	0	765
ACAGCTACATGGTTAC	chr7:133146602	0	1557
ACAGCTACATGGTTAC	chr7:153487219	5454	0
ACAGCTACATGGTTAC	chr7:22775448	2434	1858
ACAGCTACATGGTTAC	chr8:66779533	7835	0
ACAGCTACATGGTTAC	chr9:117734420	0	7135
ACAGCTACATTGAAGA	chr13:49237492	949	0
ACAGCTACATTGAAGA	chr3:47294060	7286	0
ACAGCTACATTGAAGA	chr4:88151369	2060	0
ACAGCTACATTGAAGA	chrX:74199016	0	1423
ACAGCTAGTACCAGCC	chr11:91312429	0	2369
ACAGCTAGTACCAGCC	chr16:50761775	0	2108
ACAGCTAGTACCAGCC	chr7:55769031	4164	0
ACAGCTAGTGTCCGAC	chr13:79794555	12135	4570
ACAGCTAGTGTCCGAC	chr14:48804901	2531	0
ACAGCTAGTGTCCGAC	chr20:140572	3720	0
ACAGCTAGTGTCCGAC	chr3:108557454	3968	0
ACAGCTAGTGTCCGAC	chr3:118907805	0	4351
ACAGCTAGTGTCCGAC	chr4:155430090	2406	0
ACAGCTAGTGTCCGAC	chr9:7001314	0	2578
ACAGCTATCACCATCC	chr20:51981225	0	908
ACAGCTATCACCATCC	chr5:61175307	5018	5694
ACAGCTATCCAGGCAC	chr1:210992127	6769	2184
ACAGCTATCCAGGCAC	chr16:23474794	3767	0
ACAGCTATCCAGGCAC	chr18:58155243	4378	0
ACAGCTATCCAGGCAC	chr3:83269827	3383	0
ACAGCTATCCAGGCAC	chr5:167196557	62	0
ACAGCTATCCAGGCAC	chr5:168034098	294	284
ACAGCTATCCAGGCAC	chr5:86911651	3266	0
ACAGCTATCCAGGCAC	chr5:93016447	0	1842
ACAGCTATCCAGGCAC	chr7:115613604	0	4241
ACAGCTATCCAGGCAC	chr7:115613843	1071	0
ACAGCTATCCAGGCAC	chr7:133146602	3025	0
ACAGCTATCCAGGCAC	chr7:140911932	0	5418
ACAGCTATCCAGGCAC	chr7:22775448	0	3736
ACAGCTATCCAGGCAC	chr8:144887843	0	7203
ACAGCTATCGGGCTTG	chr1:178336333	518	0
ACAGCTATCGGGCTTG	chr1:48814395	0	1631
ACAGCTATCGGGCTTG	chr11:86407493	0	1082
ACAGCTATCGGGCTTG	chr16:23474794	0	5625
ACAGCTATCGGGCTTG	chr2:215609024	159	0
ACAGCTATCGGGCTTG	chr2:85516594	0	1241
ACAGCTATCGGGCTTG	chr5:168034098	106	136
ACAGCTATCGGGCTTG	chr7:115613604	0	5516
ACAGCTATCGGGCTTG	chr7:140961021	0	1449
ACAGCTATCGGGCTTG	chr9:117734420	4244	0
ACAGCTATCTGGGCAC	chr1:101131987	809	0
ACAGCTATCTGGGCAC	chr1:210992127	6526	0
ACAGCTATCTGGGCAC	chr16:77725273	0	4917
ACAGCTATCTGGGCAC	chr20:13237407	0	1558
ACAGCTATCTGGGCAC	chr3:83269827	0	208
ACAGCTATCTGGGCAC	chr3:84171614	0	678
ACAGCTATCTGGGCAC	chr5:93016447	1831	0
ACAGCTATCTGGGCAC	chr5:95573563	5362	0
ACAGCTATCTGGGCAC	chr7:105094220	5447	0
ACAGCTATCTGGGCAC	chr7:140911932	0	1749
ACAGCTATCTGGGCAC	chr9:115580783	0	174
ACATACGAGGAGTCTG	chr13:49237492	1764	5970
ACATACGAGGAGTCTG	chr17:33167965	0	2338
ACATACGAGGAGTCTG	chr2:178909491	0	2102
ACATACGAGGAGTCTG	chr3:124600482	5600	0
ACATACGCACTCTTAT	chr18:58249382	0	726
ACATACGCACTCTTAT	chr19:6429069	4	87
ACATACGCACTCTTAT	chr2:178909491	746	3228
ACATACGCACTCTTAT	chr5:21479661	500	0
ACATACGCACTCTTAT	chrX:117424363	0	21
ACATACGCACTCTTAT	chrX:124019983	2062	0
ACATACGCATTTGCGA	chr2:19028389	3535	0
ACATACGCATTTGCGA	chr6:68691710	22	0
ACATACGCATTTGCGA	chr7:105094220	0	1773
ACATACGCATTTGCGA	chr7:115613604	0	3940
ACATACGGTCTTCGCT	chr1:101131987	0	397
ACATACGGTCTTCGCT	chr1:210992127	0	2277
ACATACGGTCTTCGCT	chr1:35450267	4684	0
ACATACGGTCTTCGCT	chr10:7784940	0	5195
ACATACGGTCTTCGCT	chr16:29670560	0	4094
ACATACGGTCTTCGCT	chr2:215609024	11	0
ACATACGGTCTTCGCT	chr3:84171614	1073	0
ACATACGGTCTTCGCT	chr5:116960898	0	179
ACATACGGTCTTCGCT	chr7:105094220	1375	0
ACATACGTCCCGGACA	chr2:1921954	0	1683
ACATACGTCCCGGACA	chr2:69845008	0	2584
ACATCAGCATTCAGTG	chr15:72034536	0	2434
ACATCAGCATTCAGTG	chr2:178909491	0	2937
ACATCAGGTACCTAGT	chr1:230867388	0	1934
ACATCAGGTACCTAGT	chr10:22324681	1332	0
ACATCAGGTACCTAGT	chr3:64507049	871	0
ACATCAGGTACCTAGT	chr3:83269827	0	100
ACATCAGGTACCTAGT	chr3:98688477	0	1847
ACATCAGGTACCTAGT	chr9:117734420	3146	0
ACATCAGGTTGTCACA	chr1:101132128	146	0
ACATCAGGTTGTCACA	chr1:48814395	0	1090
ACATCAGGTTGTCACA	chr1:59926243	0	2431
ACATCAGGTTGTCACA	chr11:86407493	0	1580
ACATCAGGTTGTCACA	chr16:29670560	1114	0
ACATCAGGTTGTCACA	chr17:49568353	4806	772
ACATCAGGTTGTCACA	chr22:20400151	3295	0
ACATCAGGTTGTCACA	chr3:83269827	517	0
ACATCAGGTTGTCACA	chr5:95573563	2857	0
ACATCAGGTTGTCACA	chr7:105094220	0	1447
ACATCAGGTTGTCACA	chr8:66779533	6654	0
ACATCAGGTTGTCACA	chr9:115580783	0	73
ACATCAGTCACAGCCG	chr13:46687579	774	0
ACATCAGTCACAGCCG	chr19:13768319	5373	0
ACATCAGTCACAGCCG	chr20:41644613	10340	0
ACATCAGTCCACCCAT	chr20:35731575	1605	13769
ACATCAGTCCACCCAT	chr7:140886687	17713	0
ACATCAGTCTTCTAAC	chr1:163773902	17	0
ACATCAGTCTTCTAAC	chr10:103992855	0	69
ACATCAGTCTTCTAAC	chr11:9989480	0	60
ACATCAGTCTTCTAAC	chr13:113103009	357	0
ACATCAGTCTTCTAAC	chr8:43091664	0	134
ACATCAGTCTTCTAAC	chr9:86260233	0	192
ACATGGTAGACCACGA	chr1:210992127	0	818
ACATGGTAGACCACGA	chr1:35450267	4240	0
ACATGGTAGACCACGA	chr1:48814395	0	7242
ACATGGTAGACCACGA	chr1:59926243	0	3572
ACATGGTAGACCACGA	chr10:22324681	3528	0
ACATGGTAGACCACGA	chr10:7784940	4231	0
ACATGGTAGACCACGA	chr11:86407493	3508	0
ACATGGTAGACCACGA	chr16:23474794	0	3644
ACATGGTAGACCACGA	chr2:19028389	0	1359
ACATGGTAGACCACGA	chr3:83269827	175	0
ACATGGTAGACCACGA	chr3:87002718	0	4863
ACATGGTAGACCACGA	chr3:98688218	0	413
ACATGGTAGACCACGA	chr3:98688477	174	1
ACATGGTAGAGACTAT	chr11:90468179	10	0
ACATGGTAGAGACTAT	chr12:84969770	0	6922
ACATGGTAGAGACTAT	chr2:175878545	2402	5010
ACATGGTAGAGACTAT	chr20:10144052	425	0
ACATGGTAGAGACTAT	chr20:2095259	31	0
ACATGGTAGAGACTAT	chr20:55270860	262	0
ACATGGTAGAGACTAT	chr20:56872470	0	7317
ACATGGTAGAGACTAT	chr6:116628049	6930	0
ACATGGTGTGAGTCAG	chr13:49237492	3281	0
ACATGGTGTGAGTCAG	chr15:54593228	2530	0
ACATGGTGTGAGTCAG	chr15:72034536	0	2568
ACATGGTGTGAGTCAG	chr17:13334854	0	4438
ACATGGTTCGTGTGGC	chr13:32088234	3662	0
ACATGGTTCGTGTGGC	chr13:88991623	0	1771
ACCAGTAAGAGTGACC	chr1:178336333	1094	0
ACCAGTAAGAGTGACC	chr1:35450267	7400	0
ACCAGTAAGAGTGACC	chr3:83269827	0	260
ACCAGTAAGAGTGACC	chr5:93016447	0	520
ACCAGTAAGAGTGACC	chr7:133146602	0	5063
ACCAGTAAGAGTGACC	chr7:22775448	0	908
ACCAGTAAGAGTGACC	chr8:66779533	976	0
ACCAGTAAGAGTGACC	chr9:115580783	0	51
ACCAGTAAGAGTGACC	chr9:117734420	0	6499
ACCAGTAAGGGCATGT	chr10:108596948	940	0
ACCAGTAAGGGCATGT	chr11:99684831	0	1621
ACCAGTAAGGGCATGT	chr13:63095511	74	88
ACCAGTAAGGGCATGT	chr17:49243052	2969	0
ACCAGTAAGGGCATGT	chr19:11883859	278	0
ACCAGTAAGGGCATGT	chr19:28292595	0	14753
ACCAGTAAGGGCATGT	chr2:132759973	0	752
ACCAGTAAGGGCATGT	chr5:106459531	0	15
ACCAGTAAGGGCATGT	chr5:28865718	6474	0
ACCAGTAAGGGCATGT	chr6:160404367	5518	0
ACCAGTAAGGGCATGT	chr6:70982077	1527	0
ACCAGTAAGGGCATGT	chr7:48391405	5927	0
ACCAGTAAGGGCATGT	chr7:66674956	1061	0
ACCAGTAAGGGCATGT	chr8:4179706	20	0
ACCAGTAAGGGCATGT	chr9:119127509	3500	0
ACCAGTAAGGGCATGT	chr9:24622533	1911	0
ACCAGTAAGTAGTATG	chr4:114238649	0	311
ACCAGTAAGTAGTATG	chr7:153487219	0	2850
ACCAGTACACGAGATG	chr12:88799122	0	4526
ACCAGTACACGAGATG	chr3:82248748	0	919
ACCAGTACACGAGATG	chr7:76375688	0	8330
ACCAGTAGTGTCTGTA	chr4:114238649	0	1454
ACCAGTAGTGTCTGTA	chr5:116960898	0	2570
ACCAGTAGTGTCTGTA	chr7:31791145	0	2786
ACCAGTAGTGTCTGTA	chr9:117734420	0	5407
ACCAGTATCCACTAAG	chr17:6260626	3141	0
ACCAGTATCCACTAAG	chrX:41289140	7696	0
ACCAGTATCGCCCAGA	chr13:61977245	5054	0
ACCAGTATCGCCCAGA	chr3:86979822	0	8247
ACCAGTATCGCCCAGA	chr4:122330200	0	1870
ACCAGTATCGCCCAGA	chr4:88198975	0	298
ACCAGTATCGCCCAGA	chr5:119156612	4080	0
ACCAGTATCGCCCAGA	chr8:125213754	0	1360
ACCAGTATCGCCCAGA	chr9:81620442	1230	0
ACCCACTAGAGCTTCT	chr1:239244053	34	0
ACCCACTAGAGCTTCT	chr10:4614946	991	0
ACCCACTAGAGCTTCT	chr12:123328865	1891	0
ACCCACTAGAGCTTCT	chr12:86636438	0	1547
ACCCACTAGAGCTTCT	chr16:71736141	0	846
ACCCACTAGAGCTTCT	chr21:24843608	1510	0
ACCCACTAGAGCTTCT	chr3:106280320	0	2841
ACCCACTAGAGCTTCT	chr7:140792029	0	871
ACCCACTAGAGCTTCT	chr8:66605188	0	6680
ACCCACTAGAGCTTCT	chr9:11094174	0	1268
ACCCACTCACGTCGGT	chr17:35588794	3080	0
ACCCACTCACGTCGGT	chr2:233631349	1974	900
ACCCACTCACGTCGGT	chr6:100339616	0	1464
ACCCACTCACGTCGGT	chr6:64817968	1144	701
ACCCACTCACGTCGGT	chr9:12500430	365	0
ACCCACTCATTCTTCA	chr1:174327960	0	12
ACCCACTCATTCTTCA	chr1:35450267	0	4339
ACCCACTCATTCTTCA	chr12:108242647	32	0
ACCCACTCATTCTTCA	chr16:23474794	0	10912
ACCCACTCATTCTTCA	chr2:215609024	37	1
ACCCACTCATTCTTCA	chr22:20400151	2248	0
ACCCACTCATTCTTCA	chr3:106007737	0	4671
ACCCACTCATTCTTCA	chr3:87002718	5247	0
ACCCACTCATTCTTCA	chr4:114238649	4180	0
ACCCACTCATTCTTCA	chr5:116960898	902	6924
ACCCACTCATTCTTCA	chr5:134763084	0	2533
ACCCACTCATTCTTCA	chr5:21250405	1933	0
ACCCACTCATTCTTCA	chr5:86911651	2203	0
ACCCACTCATTCTTCA	chr7:140961021	0	1610
ACCCACTCATTCTTCA	chr7:146614952	4767	0
ACCCACTCATTCTTCA	chr7:22775448	2829	0
ACCCACTCATTCTTCA	chr7:32142762	0	5943
ACCCACTCATTCTTCA	chr9:117734420	0	2788
ACCCACTGTGCCTGGT	chr13:32088234	0	2448
ACCCACTGTGCCTGGT	chr13:88991623	0	2456
ACCCACTGTGCCTGGT	chr2:187902463	0	369
ACCCACTGTGGTAAGC	chr17:5570844	0	2284
ACCCACTGTGGTAAGC	chr2:117411691	2268	0
ACCCACTTCGAGCGTC	chr1:178336333	448	0
ACCCACTTCGAGCGTC	chr1:210992127	0	338
ACCCACTTCGAGCGTC	chr10:22324681	0	1443
ACCCACTTCGAGCGTC	chr10:7784940	2751	0
ACCCACTTCGAGCGTC	chr13:63067082	0	840
ACCCACTTCGAGCGTC	chr16:23474794	1336	0
ACCCACTTCGAGCGTC	chr3:159050329	0	1321
ACCCACTTCGAGCGTC	chr3:83269827	24	0
ACCCACTTCGAGCGTC	chr4:114238649	1611	0
ACCCACTTCGAGCGTC	chr5:21250405	0	382
ACCCACTTCGAGCGTC	chr7:105094220	0	1854
ACCCACTTCGAGCGTC	chr7:140911932	0	2183
ACCCACTTCGAGCGTC	chr7:146614952	2232	0
ACCCACTTCGAGCGTC	chr7:22775448	1334	0
ACCCACTTCGAGCGTC	chr7:31791145	0	2617
ACCCACTTCGAGCGTC	chr8:144887843	262	0
ACCGTAAAGTACACCT	chr1:174327960	0	39
ACCGTAAAGTACACCT	chr1:230867388	0	118
ACCGTAAAGTACACCT	chr17:49568353	1701	0
ACCGTAAAGTACACCT	chr3:83269827	0	400
ACCGTAAAGTACACCT	chr6:78434821	0	21
ACCGTAACACAGAGCA	chr15:72034536	7816	0
ACCGTAACACAGAGCA	chr2:178909491	0	2236
ACCGTAACACAGAGCA	chr3:47294060	7327	0
ACCGTAACACGATAGG	chr1:217653168	0	1531
ACCGTAACACGATAGG	chr10:96958956	1344	0
ACCGTAACACGATAGG	chr13:110903673	6151	0
ACCGTAACACGATAGG	chr13:44923140	6929	0
ACCGTAACACGATAGG	chr16:11433921	0	2131
ACCGTAACACGATAGG	chr21:26984727	1211	492
ACCGTAACACGATAGG	chr3:89892270	0	4451
ACCGTAACACGATAGG	chr3:93470443	1337	0
ACCGTAACACGATAGG	chr8:92109970	0	5627
ACCGTAACAGAACAGC	chr1:85699234	10878	0
ACCGTAACAGAACAGC	chr15:44307878	0	15888
ACCGTAACAGAACAGC	chr17:35264119	0	2514
ACCGTAACAGAACAGC	chr2:138118360	2831	3184
ACCGTAACAGAACAGC	chr3:65840513	3738	2729
ACCGTAACAGAACAGC	chr4:88204889	0	1198
ACCGTAACAGAACAGC	chr6:134475950	0	131
ACCGTAACAGAACAGC	chr7:27532957	2303	0
ACCGTAACAGAACAGC	chr8:125132462	6525	0
ACCGTAACAGCCCATG	chr1:101131987	0	172
ACCGTAACAGCCCATG	chr1:147146359	0	12
ACCGTAACAGCCCATG	chr1:178336333	0	7602
ACCGTAACAGCCCATG	chr15:69852706	0	3576
ACCGTAACAGCCCATG	chr17:49568353	0	4054
ACCGTAACAGCCCATG	chr2:175298604	14	0
ACCGTAACAGCCCATG	chr3:84171614	525	0
ACCGTAACAGCCCATG	chr4:114238649	1785	0
ACCGTAACAGCCCATG	chr5:168034098	210	0
ACCGTAACAGCCCATG	chr5:93016447	4045	0
ACCGTAACAGCCCATG	chr7:115613604	5198	0
ACCGTAACAGCCCATG	chr7:153487219	0	4461
ACCGTAACAGCCCATG	chr8:66779533	0	102
ACCGTAACAGCCCGAT	chr18:56822686	4636	0
ACCGTAACAGCCCGAT	chr21:40571686	6139	0
ACCGTAACAGCCCGAT	chr4:59989573	4531	0
ACCGTAACAGCGTGTC	chr13:114154219	0	5060
ACCGTAACAGCGTGTC	chr15:83947630	1539	2468
ACCGTAACAGCGTGTC	chr19:6770562	2015	0
ACCGTAACAGCGTGTC	chr3:124116612	3686	0
ACCGTAACAGCGTGTC	chr7:140814744	0	47
ACCGTAACAGCGTGTC	chr8:50631320	3690	0
ACCGTAAGTTCAGGTT	chr1:210992127	4207	2
ACCGTAAGTTCAGGTT	chr11:86407493	1214	0
ACCGTAAGTTCAGGTT	chr16:23474794	7424	0
ACCGTAAGTTCAGGTT	chr21:10140988	927	0
ACCGTAAGTTCAGGTT	chr3:106007737	1846	0
ACCGTAAGTTCAGGTT	chr3:84171614	0	513
ACCGTAAGTTCAGGTT	chr5:116960898	521	0
ACCGTAAGTTCAGGTT	chr7:31791145	0	4608
ACCGTAATCAGAGTCT	chr13:19188718	2613	3058
ACCGTAATCAGAGTCT	chr13:49237492	1106	0
ACCGTAATCAGAGTCT	chr17:13334854	0	1502
ACCGTAATCAGAGTCT	chr19:6429137	87	0
ACCGTAATCAGAGTCT	chr2:223856518	18913	0
ACCGTAATCAGAGTCT	chr3:124600482	2492	0
ACCGTAATCAGAGTCT	chr3:93470655	275	0
ACCGTAATCAGAGTCT	chrX:74199016	6717	5818
ACCTTTAAGGGAACGG	chr12:88799122	491	0
ACCTTTAAGGGAACGG	chr12:90740301	16	0
ACCTTTACATGTATGC	chr1:70881049	4231	0
ACCTTTACATGTATGC	chr1:76541230	2653	0
ACCTTTACATGTATGC	chr12:55531557	0	3377
ACCTTTACATGTATGC	chr14:101342960	3125	0
ACCTTTACATGTATGC	chr17:49243052	7393	0
ACCTTTACATGTATGC	chr18:62649235	6119	0
ACCTTTACATGTATGC	chr4:151847543	1834	0
ACCTTTACATGTATGC	chr5:123422480	0	2412
ACCTTTACATGTATGC	chr6:160404367	0	2305
ACCTTTACATGTATGC	chr6:41753133	4253	0
ACCTTTACATGTATGC	chr7:48391405	0	4392
ACCTTTAGTAGATGCG	chr10:10388471	15	0
ACCTTTAGTAGATGCG	chr20:29443971	0	1748
ACCTTTAGTCATGGCC	chr1:97106831	0	935
ACCTTTAGTCATGGCC	chr11:91147028	0	579
ACCTTTAGTCATGGCC	chr21:30532334	3097	4186
ACCTTTAGTCATGGCC	chr5:120343076	70	0
ACCTTTAGTCATGGCC	chr5:92296406	0	2034
ACCTTTAGTCATGGCC	chr5:94233858	0	2754
ACCTTTAGTCATGGCC	chr9:23522012	0	12069
ACCTTTAGTGGCAACA	chr1:68404745	1124	0
ACCTTTAGTGGCAACA	chr1:99074992	0	3833
ACCTTTAGTGGCAACA	chr15:78999397	5310	0
ACCTTTAGTGGCAACA	chr16:59334981	0	2896
ACCTTTAGTGGCAACA	chr17:65046239	2053	0
ACCTTTAGTGGCAACA	chr20:58108529	5199	0
ACCTTTAGTGGCAACA	chr4:119538194	3726	3748
ACCTTTAGTGGCAACA	chr4:151847543	1857	0
ACCTTTAGTGGCAACA	chr4:159424583	53	0
ACCTTTAGTGGCAACA	chr5:806521	2565	0
ACCTTTAGTGGCAACA	chr6:41753133	3449	0
ACCTTTAGTGGCAACA	chr7:98420634	0	439
ACCTTTAGTGGCAACA	chr9:24622533	0	1056
ACCTTTAGTGGCAACA	chrX:65044456	0	5983
ACCTTTAGTGGCAACA	chrX:65251149	994	0
ACCTTTATCTCCAGCT	chr2:13794945	0	8008
ACCTTTATCTCCAGCT	chr5:32373138	0	88
ACGAGCCAGATGCGAC	chr1:247930502	2062	0
ACGAGCCAGATGCGAC	chr10:68096605	0	3271
ACGAGCCAGATGCGAC	chr3:34415180	0	135
ACGAGCCAGTACGTTC	chr12:54066289	1337	2395
ACGAGCCAGTACGTTC	chr15:52068146	0	3018
ACGAGCCAGTACGTTC	chr16:59334981	1674	0
ACGAGCCAGTACGTTC	chr16:6608356	4240	0
ACGAGCCAGTACGTTC	chr17:49243052	19184	0
ACGAGCCAGTACGTTC	chr17:65046239	2359	0
ACGAGCCAGTACGTTC	chr18:25899248	6305	0
ACGAGCCAGTACGTTC	chr18:62649235	286	0
ACGAGCCAGTACGTTC	chr2:69845008	10480	0
ACGAGCCAGTACGTTC	chr21:8405640	246	0
ACGAGCCAGTACGTTC	chr4:159424583	0	113
ACGAGCCAGTACGTTC	chr5:806521	868	0
ACGAGCCAGTACGTTC	chr7:48391405	0	5617
ACGAGCCAGTACGTTC	chr8:61293597	0	1351
ACGAGCCCAGATTGTC	chr1:121534265	0	167
ACGAGCCCAGATTGTC	chr12:112625185	207	0
ACGAGCCCAGATTGTC	chr13:68435340	1257	0
ACGAGCCCAGATTGTC	chr16:50761775	3604	0
ACGAGCCCAGATTGTC	chr17:13515691	0	2286
ACGAGCCCAGATTGTC	chr2:142016855	527	1174
ACGAGCCCAGATTGTC	chr2:41553623	13	0
ACGAGCCCAGATTGTC	chr3:63737304	17	0
ACGAGCCCAGATTGTC	chr4:110117911	0	1339
ACGAGCCCAGATTGTC	chr6:18912660	0	10
ACGAGCCCAGATTGTC	chr7:150773530	0	685
ACGAGCCCAGATTGTC	chr7:36216923	2511	0
ACGAGCCCAGATTGTC	chr7:55769031	0	4466
ACGAGCCCAGATTGTC	chr8:10934432	0	12
ACGAGCCCAGATTGTC	chr9:110906819	1155	0
ACGAGCCCAGCCCGAT	chr3:98688477	184	0
ACGAGCCCAGCCCGAT	chr5:21761738	0	15
ACGAGCCGTGATGTTC	chr11:121637746	0	4986
ACGAGCCGTGATGTTC	chr11:12726189	0	4610
ACGAGCCGTGATGTTC	chr14:77269828	13	0
ACGAGCCGTGATGTTC	chr6:28501562	14	0
ACGAGCCTCATTTGCT	chr1:147181627	0	5359
ACGAGCCTCATTTGCT	chr1:224256099	2707	0
ACGAGCCTCATTTGCT	chr1:229378850	0	749
ACGAGCCTCATTTGCT	chr1:99074992	4254	0
ACGAGCCTCATTTGCT	chr11:99684831	0	1650
ACGAGCCTCATTTGCT	chr13:63095511	184	0
ACGAGCCTCATTTGCT	chr15:52068146	0	3133
ACGAGCCTCATTTGCT	chr16:6608356	581	4493
ACGAGCCTCATTTGCT	chr17:49243052	0	136
ACGAGCCTCATTTGCT	chr17:65046239	935	0
ACGAGCCTCATTTGCT	chr18:25899248	0	1134
ACGAGCCTCATTTGCT	chr5:28865718	0	1073
ACGAGCCTCATTTGCT	chr6:117519516	0	2462
ACGAGCCTCATTTGCT	chr6:159881054	0	1174
ACGAGCCTCATTTGCT	chr6:70982077	1601	0
ACGAGCCTCATTTGCT	chr7:143425922	0	5001
ACGAGCCTCATTTGCT	chr9:24622533	0	220
ACGAGCCTCATTTGCT	chrX:53024882	16	0
ACGAGCCTCCGTCTAC	chr18:58155243	0	5555
ACGAGCCTCCGTCTAC	chr3:106007737	0	4166
ACGAGCCTCCGTCTAC	chr3:98688477	4399	0
ACGAGCCTCCGTCTAC	chr4:114238649	1955	0
ACGAGGACAAGAATCA	chr1:230867388	0	3251
ACGAGGACAAGAATCA	chr10:22324681	0	3364
ACGAGGACAAGAATCA	chr3:98688477	1864	0
ACGAGGACAAGAATCA	chr5:168034098	672	0
ACGAGGACAAGAATCA	chr5:93016447	4469	0
ACGAGGACAAGAATCA	chr7:22775448	0	3582
ACGAGGACAAGAATCA	chr9:115580783	0	1164
ACGAGGACAAGAATCA	chr9:117734420	2817	0
ACGAGGACATGTTGCA	chr1:229378850	0	182
ACGAGGACATGTTGCA	chr10:108596948	0	406
ACGAGGACATGTTGCA	chr12:54066289	1628	0
ACGAGGACATGTTGCA	chr17:73554256	0	6672
ACGAGGACATGTTGCA	chr2:50344192	0	14
ACGAGGACATGTTGCA	chr20:58108529	2430	0
ACGAGGACATGTTGCA	chr3:181992680	4644	0
ACGAGGACATGTTGCA	chr4:119538194	0	6790
ACGAGGACATGTTGCA	chr4:156063642	0	5090
ACGAGGACATGTTGCA	chr5:141813672	0	262
ACGAGGACATGTTGCA	chr6:160404367	12291	0
ACGAGGACATGTTGCA	chr7:50781183	0	10160
ACGAGGACATGTTGCA	chr8:21152943	15	0
ACGAGGACATGTTGCA	chr9:119127509	0	4448
ACGAGGACATGTTGCA	chr9:24622533	0	568
ACGAGGACATGTTGCA	chrX:10055594	200	0
ACGAGGAGTCGCGAAA	chr17:3824327	0	2403
ACGAGGAGTCGCGAAA	chr2:52781381	3835	0
ACGAGGAGTCGCGAAA	chr21:31515584	1849	0
ACGAGGAGTCGCGAAA	chr3:57317057	2378	0
ACGAGGAGTCGCGAAA	chr6:55355301	1792	0
ACGAGGAGTCGCGAAA	chr8:21459149	0	4389
ACGAGGAGTCGCGAAA	chr8:42783305	246	0
ACGAGGAGTGCTTCCT	chr13:114154219	6925	0
ACGAGGAGTGCTTCCT	chr15:83947630	0	2518
ACGAGGAGTGCTTCCT	chr7:140814744	190	49
ACGATACAGGACAGTC	chr11:86407493	10092	0
ACGATACAGGACAGTC	chr16:72139706	0	5729
ACGATACAGGACAGTC	chr18:58155243	0	879
ACGATACAGGACAGTC	chr22:20400151	4000	0
ACGATACAGGACAGTC	chr3:64507049	2425	1592
ACGATACAGGACAGTC	chr3:83269827	1360	0
ACGATACAGGACAGTC	chr3:84171614	1418	1
ACGATACAGGACAGTC	chr7:105094220	0	3344
ACGATACAGGACAGTC	chr7:153487219	0	3081
ACGATACAGGACAGTC	chr8:125213754	0	625
ACGATACAGGACAGTC	chr9:117734420	0	14
ACGATACAGGAGTTTA	chr16:23474794	0	2017
ACGATACAGGAGTTTA	chr3:98688477	0	1930
ACGATACAGGAGTTTA	chr7:22775448	486	0
ACGATACCACTCTGGG	chr10:76507362	5069	0
ACGATACCACTCTGGG	chr18:58249382	0	67
ACGATACCACTCTGGG	chr20:41320335	0	4470
ACGATACCACTCTGGG	chr3:47294060	0	694
ACGATACCACTCTGGG	chr4:88151369	0	4078
ACGATACCACTCTGGG	chr5:93671976	0	3254
ACGATACCACTCTGGG	chrX:74199016	2493	0
ACGATACGTAGGTCGA	chr1:111268776	679	0
ACGATACGTAGGTCGA	chr1:161276700	0	367
ACGATACGTAGGTCGA	chr1:72785796	0	914
ACGATACGTAGGTCGA	chr11:14342487	0	965
ACGATACGTAGGTCGA	chr11:2544233	0	31
ACGATACGTAGGTCGA	chr12:56734382	0	2071
ACGATACGTAGGTCGA	chr13:76683982	0	1247
ACGATACGTAGGTCGA	chr15:24737937	1536	0
ACGATACGTAGGTCGA	chr15:69410862	0	1751
ACGATACGTAGGTCGA	chr2:95378901	10	0
ACGATACGTAGGTCGA	chr21:24724644	3747	0
ACGATACGTAGGTCGA	chr3:152937112	0	2473
ACGATACGTAGGTCGA	chr5:139071649	0	1889
ACGATACGTAGGTCGA	chr5:69474793	0	5336
ACGATACGTAGGTCGA	chr7:140868980	366	0
ACGATACGTAGGTCGA	chrX:105610757	1663	0
ACGATACGTCTCTATT	chr1:101131987	1222	0
ACGATACGTCTCTATT	chr1:210992127	4	2900
ACGATACGTCTCTATT	chr1:59926243	0	6582
ACGATACGTCTCTATT	chr10:7784940	8175	3235
ACGATACGTCTCTATT	chr16:23474794	1	2596
ACGATACGTCTCTATT	chr16:29670560	0	2469
ACGATACGTCTCTATT	chr17:33752585	0	3435
ACGATACGTCTCTATT	chr22:20400151	3662	0
ACGATACGTCTCTATT	chr3:83269827	12	0
ACGATACGTCTCTATT	chr3:87002718	0	836
ACGATACGTCTCTATT	chr4:114238649	2597	0
ACGATACGTCTCTATT	chr5:116960898	0	2281
ACGATACGTCTCTATT	chr5:21250405	0	5291
ACGATACGTCTCTATT	chr7:105094220	3939	0
ACGATACGTCTCTATT	chr7:115613604	5971	0
ACGATACGTCTCTATT	chr7:133146602	3535	0
ACGATACGTCTCTATT	chr7:140911932	0	4527
ACGATACGTCTCTATT	chr7:22775448	530	0
ACGATACGTCTCTATT	chr7:31791145	1774	1925
ACGATACGTCTCTATT	chr9:115580783	720	0
ACGATACGTCTCTATT	chr9:117734420	0	15311
ACGATACGTGGTCAGA	chr1:210992127	0	3142
ACGATACGTGGTCAGA	chr1:35450267	0	2030
ACGATACGTGGTCAGA	chr17:49568353	0	3875
ACGATACGTGGTCAGA	chr2:19028389	819	0
ACGATACGTGGTCAGA	chr2:215609024	552	0
ACGATACGTGGTCAGA	chr3:106007737	0	10040
ACGATACGTGGTCAGA	chr3:64507049	0	1166
ACGATACGTGGTCAGA	chr7:22775448	1163	0
ACGATACGTGGTCAGA	chr7:31791145	3475	0
ACGATACGTGTAACCT	chr12:55531557	0	7162
ACGATACGTGTAACCT	chr15:52068146	9421	0
ACGATACGTGTAACCT	chr16:6608356	2745	0
ACGATACGTGTAACCT	chr18:62649235	1710	0
ACGATACGTGTAACCT	chr2:132759973	0	4439
ACGATACGTGTAACCT	chr2:97645142	2683	0
ACGATACGTGTAACCT	chr20:58108529	1515	0
ACGATACGTGTAACCT	chr21:21506973	4121	0
ACGATACGTGTAACCT	chr5:28865718	0	2003
ACGATACGTGTAACCT	chr5:75713586	5714	0
ACGATACGTGTAACCT	chr5:806521	4022	0
ACGATACGTGTAACCT	chr7:147194800	82	0
ACGATACGTGTAACCT	chr7:48391405	0	88
ACGATACGTGTAACCT	chr7:98700240	5256	0
ACGATACGTGTAACCT	chr8:116912774	2475	0
ACGATACGTGTAACCT	chr9:111939696	0	18660
ACGATACGTGTAACCT	chrX:65251149	9	1333
ACGATACGTTCCATGA	chr1:201472093	3587	7
ACGATACGTTCCATGA	chr2:229836125	1721	0
ACGATACTCGGATGCC	chr10:34923750	2973	4227
ACGATACTCGGATGCC	chr12:20478322	354	0
ACGATACTCGGATGCC	chr13:111466429	2867	0
ACGATACTCGGATGCC	chr13:29723232	5618	4477
ACGATACTCGGATGCC	chr2:134408833	1722	0
ACGATACTCGGATGCC	chr5:56448006	0	3313
ACGATACTCGGATGCC	chr5:56907110	0	3697
ACGATACTCGGATGCC	chrX:16779150	4295	0
ACGATGTGTAACACTC	chr14:84914525	32	0
ACGATGTGTAACACTC	chr15:56698222	0	52
ACGATGTGTAACACTC	chr4:150334549	0	345
ACGATGTGTAACACTC	chr4:66081673	0	30
ACGATGTGTAACACTC	chr6:134691767	123	0
ACGATGTGTAACACTC	chr9:72625348	151	30
ACGATGTGTGATCCTA	chr12:33625494	7260	0
ACGATGTGTGATCCTA	chr18:25656929	0	13616
ACGATGTGTGATCCTA	chr4:76054412	670	0
ACGATGTTCTTGGATG	chr17:16496315	0	1657
ACGATGTTCTTGGATG	chr20:35731575	0	780
ACGATGTTCTTGGATG	chr4:174795706	0	2818
ACGCAGCAGCCGTCGT	chr11:129753162	0	574
ACGCAGCAGCCGTCGT	chr12:88799122	494	0
ACGCAGCAGCCGTCGT	chr12:90740429	550	602
ACGCAGCAGCCGTCGT	chr14:75532413	0	629
ACGCAGCAGCCGTCGT	chr21:22970716	0	162
ACGCAGCAGCCGTCGT	chr21:41332047	5120	0
ACGCAGCAGCCGTCGT	chr5:167129726	0	2678
ACGCAGCAGCCGTCGT	chr5:61175307	0	3314
ACGCAGCAGCCGTCGT	chr6:18643838	2650	0
ACGCAGCAGCCGTCGT	chr8:15632504	3807	0
ACGCAGCAGCCGTCGT	chrX:53160756	895	0
ACGCAGCAGCGTGAAC	chr2:132759973	3820	3439
ACGCAGCAGCGTGAAC	chrY:56850682	0	20
ACGCAGCAGGACAGAA	chr10:76507362	0	3998
ACGCAGCAGGACAGAA	chr17:13334854	2184	0
ACGCAGCAGGACAGAA	chr7:140858392	0	2229
ACGCAGCCAACTCCGG	chr10:132492896	218	60
ACGCAGCCAACTCCGG	chr13:19326316	63	0
ACGCAGCCAACTCCGG	chr2:102032254	55	25
ACGCAGCCAACTCCGG	chr2:140563372	0	73
ACGCAGCCAACTCCGG	chr3:162274533	0	64
ACGCAGCCAACTCCGG	chr7:90711849	235	0
ACGCAGCCACCAATAC	chr18:72228196	3489	0
ACGCAGCCACCAATAC	chr2:2351866	0	535
ACGCAGCCACCAATAC	chr20:5026253	458	0
ACGCAGCCACCAATAC	chr3:65840513	3936	0
ACGCAGCCACCAATAC	chr4:88204889	0	1034
ACGCAGCCAGGAGCAT	chr1:97799000	0	5799
ACGCAGCCAGGAGCAT	chr15:47354525	334	0
ACGCAGCCAGGAGCAT	chr15:72220409	4470	0
ACGCAGCCAGGAGCAT	chr4:21570801	0	7493
ACGCAGCCAGGAGCAT	chr5:12838503	0	769
ACGCAGCCAGGAGCAT	chr8:51856647	0	2499
ACGCAGCCATTATCGG	chr1:224256099	3400	0
ACGCAGCCATTATCGG	chr11:60660770	1652	0
ACGCAGCCATTATCGG	chr11:63852278	1569	0
ACGCAGCCATTATCGG	chr11:99684831	4076	0
ACGCAGCCATTATCGG	chr12:54066289	0	1164
ACGCAGCCATTATCGG	chr15:52068146	0	3039
ACGCAGCCATTATCGG	chr16:59334981	2513	0
ACGCAGCCATTATCGG	chr16:6608356	1608	0
ACGCAGCCATTATCGG	chr18:58206655	6059	3625
ACGCAGCCATTATCGG	chr19:28292595	755	0
ACGCAGCCATTATCGG	chr20:58108529	2214	4371
ACGCAGCCATTATCGG	chr4:159424583	0	492
ACGCAGCCATTATCGG	chr5:133625824	0	21
ACGCAGCCATTATCGG	chr5:28865718	5647	0
ACGCAGCCATTATCGG	chr6:160404367	0	1474
ACGCAGCCATTATCGG	chr6:48161605	0	163
ACGCAGCCATTATCGG	chr6:70982077	0	3412
ACGCAGCCATTATCGG	chr6:97834008	444	0
ACGCAGCCATTATCGG	chr9:24622533	0	1347
ACGCAGCCATTATCGG	chr9:69655291	0	809
ACGCAGCGTGCAGGTA	chr1:101131987	1302	0
ACGCAGCGTGCAGGTA	chr1:210992127	2795	0
ACGCAGCGTGCAGGTA	chr1:59926243	1303	0
ACGCAGCGTGCAGGTA	chr3:83269827	1060	0
ACGCAGCGTGCAGGTA	chr5:167196557	14	0
ACGCAGCGTGCAGGTA	chrX:68100547	304	0
ACGCAGCGTTAGCTCA	chr1:105494406	0	1896
ACGCAGCGTTAGCTCA	chr1:201472093	0	4094
ACGCAGCGTTAGCTCA	chr1:203313726	6950	0
ACGCAGCGTTAGCTCA	chr1:247930502	0	6597
ACGCAGCGTTAGCTCA	chr13:87068432	19	0
ACGCAGCGTTAGCTCA	chr17:13515691	3487	0
ACGCAGCGTTAGCTCA	chr2:140220421	0	2601
ACGCAGCGTTAGCTCA	chr8:48496984	2565	0
ACGCAGCGTTCCACAA	chr10:14313368	18	0
ACGCAGCGTTCCACAA	chr7:140792029	0	5624
ACGCAGCGTTCCACAA	chr7:36097750	2996	0
ACGCAGCGTTCCACAA	chrX:21383828	0	4297
ACGCAGCTCTCATGTT	chr1:15110163	21	0
ACGCAGCTCTCATGTT	chr10:126684114	0	7077
ACGCAGCTCTCATGTT	chr3:87007064	612	0
ACGCAGCTCTCATGTT	chr4:151192812	0	2903
ACGCAGCTCTCATGTT	chr7:41010340	1915	0
ACGCAGCTCTTATGGG	chr16:70162681	11405	7187
ACGCAGCTCTTATGGG	chr18:58089984	0	2974
ACGCAGCTCTTATGGG	chr2:13794945	4242	5851
ACGCCAGAGCAGTACG	chr1:101131987	0	268
ACGCCAGAGCAGTACG	chr1:174327960	0	23
ACGCCAGAGCAGTACG	chr1:230867388	3688	5440
ACGCCAGAGCAGTACG	chr1:48814395	0	829
ACGCCAGAGCAGTACG	chr1:59926243	3621	0
ACGCCAGAGCAGTACG	chr3:64507049	21	5
ACGCCAGAGCAGTACG	chr3:83269827	1901	0
ACGCCAGAGCAGTACG	chr3:84171614	0	994
ACGCCAGAGCAGTACG	chr3:87002718	1899	1977
ACGCCAGAGCAGTACG	chr5:167196557	43	0
ACGCCAGAGCAGTACG	chr5:168034098	0	85
ACGCCAGAGCAGTACG	chr5:21250405	0	3782
ACGCCAGAGCAGTACG	chr5:95573563	2648	0
ACGCCAGAGCAGTACG	chr7:140911932	0	3209
ACGCCAGAGCAGTACG	chr9:115580783	0	680
ACGCCAGAGCTACCTA	chr11:91312429	13290	0
ACGCCAGAGCTACCTA	chr12:112625185	11	0
ACGCCAGAGCTACCTA	chr13:87068432	435	0
ACGCCAGAGCTACCTA	chr2:41553623	13	0
ACGCCAGAGCTACCTA	chr7:115964779	1812	1
ACGCCAGAGCTACCTA	chr8:118482626	0	2467
ACGCCAGAGTGTCTCA	chr1:163717969	12	0
ACGCCAGAGTGTCTCA	chr1:204186346	1641	0
ACGCCAGAGTGTCTCA	chr1:68404745	0	727
ACGCCAGAGTGTCTCA	chr1:70881049	2730	4533
ACGCCAGAGTGTCTCA	chr12:55531557	0	2051
ACGCCAGAGTGTCTCA	chr15:52068146	4132	0
ACGCCAGAGTGTCTCA	chr16:59334981	1521	0
ACGCCAGAGTGTCTCA	chr17:49243052	5243	0
ACGCCAGAGTGTCTCA	chr17:73554256	0	3207
ACGCCAGAGTGTCTCA	chr18:62649235	0	3107
ACGCCAGAGTGTCTCA	chr19:11883859	0	6006
ACGCCAGAGTGTCTCA	chr2:128501019	28	0
ACGCCAGAGTGTCTCA	chr2:132759973	4308	0
ACGCCAGAGTGTCTCA	chr2:1921954	6578	0
ACGCCAGAGTGTCTCA	chr2:69845008	0	14132
ACGCCAGAGTGTCTCA	chr22:21749592	10	0
ACGCCAGAGTGTCTCA	chr5:110811825	45	0
ACGCCAGAGTGTCTCA	chr5:123422480	4004	0
ACGCCAGAGTGTCTCA	chr5:67811062	13	0
ACGCCAGAGTGTCTCA	chr5:806521	2522	0
ACGCCAGAGTGTCTCA	chr6:160404367	5050	0
ACGCCAGAGTGTCTCA	chr6:41753133	4751	0
ACGCCAGAGTGTCTCA	chr6:70982077	0	1183
ACGCCAGAGTGTCTCA	chr6:97834008	0	819
ACGCCAGAGTGTCTCA	chr7:135950662	1784	0
ACGCCAGAGTGTCTCA	chr7:48391405	0	5143
ACGCCAGAGTGTCTCA	chrX:28578762	1633	0
ACGCCAGCAAGGTATA	chr1:179696379	4129	0
ACGCCAGCAAGGTATA	chr13:99232409	0	180
ACGCCAGCAAGGTATA	chr15:24737937	0	2121
ACGCCAGCAAGGTATA	chr2:66148785	1455	0
ACGCCAGCAAGGTATA	chr5:69474793	7455	0
ACGCCAGCAAGGTATA	chr6:10790344	0	2164
ACGCCAGCAAGGTATA	chr6:159968580	1812	0
ACGCCAGCATAGTGAA	chr1:210992127	0	2575
ACGCCAGCATAGTGAA	chr1:48814564	0	22
ACGCCAGCATAGTGAA	chr11:86407493	4441	1510
ACGCCAGCATAGTGAA	chr22:20400151	6293	0
ACGCCAGCATAGTGAA	chr3:106007737	0	4527
ACGCCAGCATAGTGAA	chr5:86911651	2430	0
ACGCCAGCATAGTGAA	chr9:117734420	0	2191
ACGCCAGTCCCACAAA	chr10:17254268	0	2102
ACGCCAGTCCCACAAA	chr11:38318330	0	2967
ACGCCAGTCCCACAAA	chr14:55492881	0	165
ACGCCAGTCCCACAAA	chr16:77486568	3534	0
ACGCCAGTCCCACAAA	chr4:79560732	0	4255
ACGCCAGTCCCACAAA	chr8:42235723	1808	0
ACGCCGACAGACGAAC	chr1:178336333	1875	0
ACGCCGACAGACGAAC	chr16:29670560	0	5873
ACGCCGACAGACGAAC	chr22:20400151	0	2644
ACGCCGACAGACGAAC	chr3:83269827	119	0
ACGCCGACAGACGAAC	chr3:98688477	246	0
ACGCCGACAGACGAAC	chr5:116960898	0	5455
ACGCCGAGTATCGCCG	chr12:14540027	54	0
ACGCCGAGTATCGCCG	chr3:144011376	0	2473
ACGCCGAGTATCGCCG	chr6:74705049	1583	0
ACGCCGAGTCCATGAT	chr11:91147028	59	0
ACGCCGAGTCCATGAT	chr18:23210476	0	3084
ACGCCGAGTCCATGAT	chr9:23522012	2991	0
ACGCCGAGTCCATGAT	chr9:28040101	0	8955
ACGCCGATCGCACAGC	chr12:56755526	0	105
ACGCCGATCGCACAGC	chr12:73668584	312	0
ACGCCGATCGCACAGC	chr13:34830651	872	0
ACGCCGATCGCACAGC	chr2:52781381	0	3868
ACGCCGATCGCACAGC	chr3:59581323	0	3538
ACGCCGATCGGTAAGG	chr10:85556065	0	1737
ACGCCGATCGGTAAGG	chr11:38318330	0	1466
ACGCCGATCGGTAAGG	chr13:93080553	0	43
ACGCCGATCGGTAAGG	chr15:35409667	0	1468
ACGCCGATCGGTAAGG	chr15:73195948	204	0
ACGCCGATCGGTAAGG	chr16:77486568	3472	0
ACGCCGATCGGTAAGG	chr17:70165321	1725	0
ACGCCGATCGGTAAGG	chr2:38253684	0	1421
ACGCCGATCGGTAAGG	chr6:115095229	0	526
ACGCCGATCGGTAAGG	chr9:69474756	3851	0
ACGGAGAAGGTAACGC	chr1:68404745	0	3838
ACGGAGAAGGTAACGC	chr11:60660641	0	4006
ACGGAGAAGGTAACGC	chr12:54066289	3046	0
ACGGAGAAGGTAACGC	chr17:49242920	0	3416
ACGGAGAAGGTAACGC	chr17:49243052	17	0
ACGGAGAAGGTAACGC	chr18:62649235	2406	0
ACGGAGAAGGTAACGC	chr2:132759973	0	3409
ACGGAGAAGGTAACGC	chr2:17552291	0	6215
ACGGAGAAGGTAACGC	chr2:1921954	3395	1369
ACGGAGAAGGTAACGC	chr2:69845008	1617	8851
ACGGAGAAGGTAACGC	chr2:97645142	0	4603
ACGGAGAAGGTAACGC	chr3:56930690	1219	0
ACGGAGAAGGTAACGC	chr4:156063642	2612	0
ACGGAGAAGGTAACGC	chr5:123422480	956	0
ACGGAGAAGGTAACGC	chr6:20867957	975	2831
ACGGAGAAGGTAACGC	chr6:97834008	0	2457
ACGGAGAAGGTAACGC	chr7:50766315	5653	0
ACGGAGAAGGTAACGC	chr7:66674956	0	188
ACGGAGAAGGTAACGC	chrX:132013746	869	0
ACGGAGAAGGTAACGC	chrX:28578762	3328	0
ACGGAGAAGGTAACGC	chrX:65044456	0	2043
ACGGAGACAAATCAGA	chr14:48804901	0	2618
ACGGAGACAAATCAGA	chr20:33797203	592	0
ACGGAGACAAATCAGA	chr8:104855967	0	1235
ACGGAGACAAATCAGA	chr9:120704526	3790	0
ACGGAGAGTTACGGCC	chr1:41229384	0	3333
ACGGAGAGTTACGGCC	chr1:83908015	4063	0
ACGGAGAGTTACGGCC	chr12:14831810	0	2336
ACGGAGAGTTACGGCC	chr12:44687946	0	146
ACGGAGAGTTACGGCC	chr13:93080553	0	121
ACGGAGAGTTACGGCC	chr14:75400946	8455	0
ACGGAGAGTTACGGCC	chr17:48335996	1058	0
ACGGAGAGTTACGGCC	chr17:80534931	0	50
ACGGAGAGTTACGGCC	chr19:30869245	3439	0
ACGGAGAGTTACGGCC	chr2:27694012	0	1417
ACGGAGAGTTACGGCC	chr20:41644476	756	0
ACGGAGAGTTACGGCC	chr20:41644613	0	796
ACGGAGAGTTACGGCC	chr20:49924470	1836	2881
ACGGAGAGTTACGGCC	chr21:25262056	66	0
ACGGAGAGTTACGGCC	chr21:25552065	1293	0
ACGGAGAGTTACGGCC	chr21:28572333	0	811
ACGGAGAGTTACGGCC	chr22:27402406	0	92
ACGGAGAGTTACGGCC	chr5:54265557	0	2060
ACGGAGAGTTACGGCC	chr5:79414893	0	2811
ACGGAGAGTTACGGCC	chr6:115095229	0	2433
ACGGAGAGTTACGGCC	chr9:69474756	4343	0
ACGGAGAGTTACGGCC	chr9:97876108	5889	5636
ACGGAGATCGACAACT	chr1:174327960	2145	0
ACGGAGATCGACAACT	chr1:188946617	0	11
ACGGAGATCGACAACT	chr1:210992127	5	1792
ACGGAGATCGACAACT	chr1:59926243	0	4661
ACGGAGATCGACAACT	chr10:22324681	5925	0
ACGGAGATCGACAACT	chr11:86407493	3050	0
ACGGAGATCGACAACT	chr2:19028389	1239	0
ACGGAGATCGACAACT	chr3:64507049	0	3629
ACGGAGATCGACAACT	chr3:84171614	3672	2589
ACGGAGATCGACAACT	chr3:87002718	1303	0
ACGGAGATCGACAACT	chr4:114238649	0	2303
ACGGAGATCGACAACT	chr5:21250405	0	4027
ACGGAGATCGACAACT	chr5:86911651	0	1277
ACGGAGATCGACAACT	chr5:93016447	6692	0
ACGGAGATCGACAACT	chr5:95573563	0	4814
ACGGAGATCGACAACT	chr7:108077131	0	19
ACGGAGATCGACAACT	chr7:146614952	653	0
ACGGAGATCGACAACT	chr9:115580783	323	0
ACGGAGATCGACAACT	chr9:117734420	0	6760
ACGGAGATCGTACGCG	chr1:174327960	5068	10
ACGGAGATCGTACGCG	chr1:230867388	1436	0
ACGGAGATCGTACGCG	chr1:48814395	0	1714
ACGGAGATCGTACGCG	chr3:84171614	0	3212
ACGGAGATCTGGGATT	chr1:56402381	4091	0
ACGGAGATCTGGGATT	chr10:76507362	6070	0
ACGGCCAAGGCCCACT	chr11:91312429	30	0
ACGGCCAAGGCCCACT	chr13:68435340	0	1121
ACGGCCAAGGCCCACT	chr14:31496987	0	2089
ACGGCCAAGGCCCACT	chr18:58059869	3976	0
ACGGCCAAGGCCCACT	chr2:229836125	0	2078
ACGGCCAAGGCCCACT	chr6:100997895	2517	0
ACGGCCAGTAGATCCT	chr1:209224771	0	3010
ACGGCCAGTAGATCCT	chr12:114760848	3670	0
ACGGCCAGTAGATCCT	chr16:21213046	6495	0
ACGGCCAGTAGATCCT	chr2:8865520	0	62
ACGGCCAGTAGATCCT	chr20:10144052	85	6017
ACGGCCAGTAGATCCT	chr20:33797203	2063	0
ACGGCCAGTAGATCCT	chr3:108557454	0	720
ACGGCCAGTAGATCCT	chr4:155429979	75	0
ACGGCCAGTAGATCCT	chr4:176490944	1102	0
ACGGCCAGTAGATCCT	chr6:63838525	0	9051
ACGGCCAGTAGATCCT	chr9:120704526	0	3409
ACGGCCAGTAGATCCT	chr9:136192092	5215	0
ACGGCCAGTATACACC	chr1:56253168	0	1120
ACGGCCAGTATACACC	chr12:69822467	0	12124
ACGGCCAGTATACACC	chr15:76315843	2107	0
ACGGCCAGTATACACC	chr16:13322416	5667	0
ACGGCCAGTATACACC	chr16:60245024	0	1084
ACGGCCAGTATACACC	chr17:70532649	6726	0
ACGGCCAGTATACACC	chr19:41675883	0	3664
ACGGCCAGTATACACC	chr8:122982561	0	4208
ACGGCCAGTATACACC	chr9:116716103	0	858
ACGGCCAGTATACACC	chr9:130735952	38	0
ACGGCCAGTATACACC	chr9:74884494	5244	0
ACGGCCAGTCATACCA	chr1:48814395	1562	0
ACGGCCAGTCATACCA	chr11:86407493	0	5060
ACGGCCAGTCATACCA	chr2:215608924	0	211
ACGGCCAGTCATACCA	chr2:215609024	0	28
ACGGCCAGTCATACCA	chr3:84171614	855	3026
ACGGCCAGTCATACCA	chr4:114238649	0	6102
ACGGCCAGTCATACCA	chr5:21250405	4107	0
ACGGCCAGTCATACCA	chr5:93016447	0	1700
ACGGCCAGTCATACCA	chr7:133146602	5769	0
ACGGCCAGTCCCGACA	chr13:88991623	0	10
ACGGCCAGTCCCGACA	chrX:80560160	0	7907
ACGGGCTAGTGGGTAC	chr2:223856518	254	0
ACGGGCTAGTGGGTAC	chr5:93671976	0	3709
ACGGGCTAGTGGGTAC	chr7:61087108	15	0
ACGGGCTAGTGGGTAC	chr8:97105571	0	5205
ACGGGCTAGTGGGTAC	chrX:74199016	2974	3315
ACGGGCTCATCAAGAA	chr1:105494406	0	5932
ACGGGCTCATCAAGAA	chr7:115964779	0	4340
ACGGGCTCATCAAGAA	chr7:127201582	907	0
ACGGGCTCATTTCTTG	chr1:59926243	357	0
ACGGGCTCATTTCTTG	chr10:7784940	0	4639
ACGGGCTCATTTCTTG	chr16:23474794	0	4206
ACGGGCTCATTTCTTG	chr5:93016447	0	869
ACGGGCTGTTGTTCAG	chr1:147181627	0	1266
ACGGGCTGTTGTTCAG	chr1:76541230	2475	1
ACGGGCTGTTGTTCAG	chr14:70219837	0	2312
ACGGGCTGTTGTTCAG	chr17:50083576	173	576
ACGGGCTGTTGTTCAG	chr17:65046239	1380	0
ACGGGCTGTTGTTCAG	chr18:25899248	6311	0
ACGGGCTGTTGTTCAG	chr2:17552291	3422	0
ACGGGCTGTTGTTCAG	chr2:69845008	5066	0
ACGGGCTGTTGTTCAG	chr2:97645142	0	1154
ACGGGCTGTTGTTCAG	chr20:58108529	0	2118
ACGGGCTGTTGTTCAG	chr4:119538194	0	3292
ACGGGCTGTTGTTCAG	chr4:156063642	0	2593
ACGGGCTGTTGTTCAG	chr5:141813672	0	117
ACGGGCTGTTGTTCAG	chr5:28865718	0	1327
ACGGGCTGTTGTTCAG	chr5:75713586	5093	0
ACGGGCTGTTGTTCAG	chr6:160404367	3017	0
ACGGGCTGTTGTTCAG	chr6:20867957	3239	3704
ACGGGCTGTTGTTCAG	chr7:143425922	460	0
ACGGGCTGTTGTTCAG	chr7:48313285	2972	0
ACGGGCTGTTGTTCAG	chr7:66674956	1927	0
ACGGGCTGTTGTTCAG	chr9:24622533	0	451
ACGGGCTGTTGTTCAG	chr9:69655291	2080	0
ACGGGCTGTTGTTCAG	chrX:10055594	204	0
ACGGGCTGTTGTTCAG	chrX:132013746	268	0
[truncated: 15,635 more rows]
