# Supplementary material for: Single-cell genomics analysis reveals complex genetic interactions in an in vivo model of acquired BRAF inhibitor resistance
Source: NAR Cancer. 2024 Jan 11;6(1):zcad061. doi: 10.1093/narcan/zcad061 (PMC10782916; doi:10.1093/narcan/zcad061)
Supplement: zcad061_Supplemental_Files [file zcad061_supplemental_files.zip › Dataset_S3.xlsx]

## Sheet: Dataset_S3
cell_ID	site	plus_strand_reads	neg_strand_reads
AAACCTGCAAGTAAGT	chr1:100785525	7881	0
AAACCTGCAAGTAAGT	chr1:77099137	7758	3395
AAACCTGCAAGTAAGT	chr12:81944310	16719	11064
AAACCTGCAAGTAAGT	chr18:2488202	18541	0
AAACCTGCAAGTAAGT	chr22:34473404	0	7739
AAACCTGCAAGTAAGT	chr3:162708695	0	3460
AAACCTGCAAGTAAGT	chr5:111734552	0	21290
AAACCTGCAAGTAAGT	chr5:63009794	2836	0
AAACCTGCAAGTAAGT	chr7:140912101	0	10951
AAACCTGCAAGTAAGT	chr9:23185097	5600	0
AAACCTGGTGACATGG	chr1:100785525	0	8603
AAACCTGGTGACATGG	chr1:200217837	0	13746
AAACCTGGTGACATGG	chr7:84637813	0	18814
AAAGATGAGAGGGATA	chr10:57693266	0	494
AAAGATGAGAGGGATA	chr7:81832726	8175	0
AAAGTAGAGGTACTCT	chr1:87669159	65	2237
AAAGTAGAGGTACTCT	chr19:47816644	10709	0
AAAGTAGAGGTACTCT	chr19:5624287	8750	0
AAAGTAGAGGTACTCT	chr4:21977720	11150	0
AAAGTAGAGGTACTCT	chr6:80730376	4358	0
AAAGTAGAGGTACTCT	chr7:26848819	0	474
AAAGTAGAGGTACTCT	chrX:27372782	0	3046
AAAGTAGAGGTACTCT	chrX:74274872	0	11403
AAAGTAGAGGTACTCT	chrX:97219849	0	7177
AAAGTAGCATGATAAG	chr2:217588100	0	2989
AAAGTAGCATGATAAG	chr8:116697871	10199	0
AAAGTAGGTCGGAAGT	chr1:149106956	2036	0
AAAGTAGGTCGGAAGT	chr1:182428705	9392	0
AAAGTAGGTCGGAAGT	chr10:114372678	0	6797
AAAGTAGGTCGGAAGT	chr13:70644960	3678	3711
AAAGTAGGTCGGAAGT	chr15:76079816	2262	0
AAAGTAGGTCGGAAGT	chr16:83106886	5613	0
AAAGTAGGTCGGAAGT	chr19:35455644	0	2691
AAAGTAGGTCGGAAGT	chr20:37824842	11309	0
AAAGTAGGTCGGAAGT	chr8:76502017	4418	3940
AAAGTAGGTCGGAAGT	chr9:35875905	0	4605
AAAGTAGTCTAAGACC	chr1:166515871	0	12055
AAAGTAGTCTAAGACC	chr1:215545238	0	12238
AAAGTAGTCTAAGACC	chr10:116861925	2810	0
AAAGTAGTCTAAGACC	chr10:67392945	18663	0
AAAGTAGTCTAAGACC	chr12:43124639	5691	0
AAAGTAGTCTAAGACC	chr15:28294000	0	8895
AAAGTAGTCTAAGACC	chr16:8980804	0	1291
AAAGTAGTCTAAGACC	chr17:47162889	18657	0
AAAGTAGTCTAAGACC	chr17:70496983	3974	0
AAAGTAGTCTAAGACC	chr2:192163906	12232	0
AAAGTAGTCTAAGACC	chr2:37511089	5019	0
AAAGTAGTCTAAGACC	chr20:61957502	4865	0
AAAGTAGTCTAAGACC	chr3:172246135	8499	0
AAAGTAGTCTAAGACC	chr4:79264063	11256	0
AAAGTAGTCTAAGACC	chr5:141813672	0	308
AAAGTAGTCTAAGACC	chr5:163443557	6661	0
AAAGTAGTCTAAGACC	chr5:79664983	0	11527
AAAGTAGTCTAAGACC	chr6:102061347	0	35119
AAAGTAGTCTAAGACC	chr6:107257833	5883	0
AAAGTAGTCTAAGACC	chr6:60333866	0	7618
AAAGTAGTCTAAGACC	chr6:83072525	0	9664
AAAGTAGTCTAAGACC	chr7:136914845	0	6403
AAAGTAGTCTAAGACC	chr7:35542509	8329	0
AAAGTAGTCTAAGACC	chr8:127500465	0	7758
AAAGTAGTCTAAGACC	chr8:142467814	0	4625
AAAGTAGTCTAAGACC	chr8:58062501	0	4264
AAAGTAGTCTAAGACC	chr8:60877284	17245	0
AAAGTAGTCTAAGACC	chr9:97942137	2755	0
AAAGTAGTCTAAGACC	chrX:10055611	379	0
AAAGTAGTCTAAGACC	chrX:118023275	0	12550
AAATGCCGTCACGCAC	chr1:77099137	8280	0
AAATGCCGTCACGCAC	chr12:81944310	0	10043
AAATGCCGTCACGCAC	chr15:56930179	0	15845
AAATGCCGTCACGCAC	chr4:123284235	11567	0
AAATGCCGTCACGCAC	chr5:57616046	6555	0
AACACGTCATCCTGGG	chr1:77099137	0	1965
AACACGTCATCCTGGG	chr15:70847289	11318	11180
AACACGTCATCCTGGG	chr5:39148170	146	0
AACACGTGTACGTTCA	chr1:200217837	3	17506
AACACGTGTACGTTCA	chr15:70850156	0	11092
AACACGTGTACGTTCA	chr3:138996919	4646	0
AACACGTGTACGTTCA	chr5:57616046	0	11771
AACACGTGTACGTTCA	chr5:61109893	0	10669
AACCATGAGCTGCCCA	chr1:200217837	5225	0
AACCATGAGCTGCCCA	chr5:57466502	0	7053
AACCATGAGCTGCCCA	chr5:57616046	4314	0
AACCATGAGCTGCCCA	chr6:31306365	5622	0
AACCATGAGCTGCCCA	chr7:140912101	15640	0
AACCATGAGGAGTTTA	chr1:1857020	0	8865
AACCATGAGGAGTTTA	chr1:185906634	0	4102
AACCATGAGTTAGGTA	chr1:1857020	0	6941
AACCATGAGTTAGGTA	chr7:81832726	3750	0
AACCATGTCGTGTGGC	chr2:66841895	0	5277
AACCATGTCGTGTGGC	chr3:35986570	0	135
AACCATGTCGTGTGGC	chr3:86995443	1914	0
AACCGCGGTACGTTCA	chr1:100785525	4402	0
AACCGCGGTACGTTCA	chr12:81944310	0	15328
AACCGCGGTACGTTCA	chr16:7567234	2267	0
AACCGCGGTACGTTCA	chr3:138996919	2	6160
AACCGCGGTACGTTCA	chr3:162708695	0	5058
AACCGCGGTACGTTCA	chr5:60749592	585	0
AACCGCGGTACGTTCA	chr6:149788923	0	3762
AACCGCGGTACGTTCA	chr6:31330601	0	7916
AACCGCGGTACGTTCA	chr9:21603680	0	12572
AACCGCGGTACGTTCA	chr9:84329045	0	15678
AACCGCGGTGTTCCGG	chr1:200217837	17459	0
AACCGCGGTGTTCCGG	chr12:81944310	19470	0
AACCGCGGTGTTCCGG	chr16:7558506	4883	0
AACCGCGGTGTTCCGG	chr6:149788923	0	977
AACCGCGGTGTTCCGG	chr7:140812531	18989	0
AACCGCGTCCTCGACT	chr1:211837119	0	772
AACCGCGTCCTCGACT	chr17:3277669	0	21188
AACCGCGTCCTCGACT	chr5:141813672	0	486
AACCGCGTCCTCGACT	chrX:10055587	641	0
AACCGCGTCTATGCAG	chr1:111960773	0	9051
AACCGCGTCTATGCAG	chr1:182428705	5990	0
AACCGCGTCTATGCAG	chr1:87669159	3776	5438
AACCGCGTCTATGCAG	chr13:70644960	0	8737
AACCGCGTCTATGCAG	chr4:21977720	4960	0
AACCGCGTCTATGCAG	chr7:149158904	0	4596
AACGTTGGTTCCCTAC	chr12:81944310	3194	4477
AACGTTGGTTCCCTAC	chr18:2488202	22604	0
AACGTTGGTTCCCTAC	chr2:202269563	237	0
AACGTTGGTTCCCTAC	chr20:14941543	5465	0
AACGTTGGTTCCCTAC	chr3:138996919	513	0
AACGTTGGTTCCCTAC	chr3:162708722	801	0
AACGTTGGTTCCCTAC	chr3:86981877	0	16022
AACGTTGGTTCCCTAC	chr5:60749592	749	0
AACGTTGGTTCCCTAC	chr5:63009794	0	19137
AACGTTGGTTCCCTAC	chr6:149788923	8128	0
AACGTTGGTTCCCTAC	chr7:84637813	0	11433
AACTCAGTCATTGCTT	chr15:70847289	23622	0
AACTCAGTCATTGCTT	chr18:2488202	20070	0
AACTCAGTCATTGCTT	chr20:14941543	19954	0
AACTCAGTCATTGCTT	chr5:56868860	0	29729
AACTCAGTCATTGCTT	chr7:84637813	0	10382
AACTCTTTCTACGGAT	chr1:111960773	5198	0
AACTCTTTCTACGGAT	chr1:20603004	11928	0
AACTCTTTCTACGGAT	chr1:220727598	0	4407
AACTCTTTCTACGGAT	chr10:114372678	0	8440
AACTCTTTCTACGGAT	chr13:70644960	3738	0
AACTCTTTCTACGGAT	chr16:83106886	0	4274
AACTCTTTCTACGGAT	chr19:47816644	30908	0
AACTCTTTCTACGGAT	chr19:5624287	2902	0
AACTCTTTCTACGGAT	chr20:37824842	9274	0
AACTCTTTCTACGGAT	chr3:35986570	3256	0
AACTCTTTCTACGGAT	chr7:140909529	6195	0
AACTCTTTCTACGGAT	chr8:76502017	0	13149
AACTCTTTCTACGGAT	chrX:97219849	0	6542
AAGACCTAGGCTAGAC	chr19:5624287	0	18039
AAGACCTAGGCTAGAC	chr6:134944953	216	0
AAGACCTAGGCTAGAC	chrX:74274872	0	2095
AAGCCGCTCGACTTCC	chr1:100785525	2586	11009
AAGCCGCTCGACTTCC	chr12:29530803	101	0
AAGCCGCTCGACTTCC	chr18:2488202	7413	0
AAGCCGCTCGACTTCC	chr2:127374472	12832	29568
AAGCCGCTCGACTTCC	chr20:14941543	7552	0
AAGCCGCTCGACTTCC	chr5:61109893	0	10178
AAGCCGCTCGACTTCC	chr5:63009794	2356	1731
AAGCCGCTCGACTTCC	chr6:149788923	5962	0
AAGCCGCTCGTTCAAG	chr1:210949980	11110	0
AAGCCGCTCGTTCAAG	chr13:22567981	0	15933
AAGCCGCTCGTTCAAG	chr13:51547314	3151	0
AAGCCGCTCGTTCAAG	chr14:57720146	0	13606
AAGCCGCTCGTTCAAG	chr18:22552174	2323	0
AAGCCGCTCGTTCAAG	chr2:212329592	0	4876
AAGCCGCTCGTTCAAG	chr20:32062454	13179	0
AAGCCGCTCGTTCAAG	chr3:93470655	440	0
AAGCCGCTCGTTCAAG	chr4:113966240	0	5974
AAGCCGCTCGTTCAAG	chr5:141813672	0	354
AAGCCGCTCGTTCAAG	chr5:173310899	4891	0
AAGCCGCTCGTTCAAG	chr6:145079115	5628	0
AAGCCGCTCGTTCAAG	chr9:135208497	0	6570
AAGCCGCTCGTTCAAG	chrX:10055611	301	0
AAGCCGCTCGTTCAAG	chrX:143069095	0	6114
AAGGAGCGTGAACACG	chr16:59751549	2339	0
AAGGAGCGTGAACACG	chr22:34473404	0	4062
AAGGAGCGTGAACACG	chr5:57616046	0	35654
AAGGAGCGTGAACACG	chr7:140938155	11001	0
AAGGAGCGTGAACACG	chr9:23185097	1809	0
AAGGCAGTCATCTTTG	chr16:59751549	0	17816
AAGGCAGTCATCTTTG	chr6:149788923	0	7313
AAGGTTCAGGCTAGCA	chr1:100785525	0	23720
AAGGTTCAGGCTAGCA	chr1:77099137	22149	0
AAGGTTCAGGCTAGCA	chr20:14941543	0	2737
AAGGTTCAGGCTAGCA	chr22:34473404	0	4824
AAGGTTCAGGCTAGCA	chr3:162708695	3222	0
AAGGTTCAGGCTAGCA	chr5:60749592	998	0
AAGGTTCAGGCTAGCA	chr6:149788923	0	1002
AAGGTTCAGGCTAGCA	chr6:31330601	0	4575
AAGGTTCAGGCTAGCA	chr9:23185097	0	13030
AAGGTTCAGGCTCTCG	chr22:34473404	0	272
AAGGTTCAGGCTCTCG	chr6:31330601	0	400
AAGGTTCCAAATACGA	chr1:220727598	0	3335
AAGGTTCCAAATACGA	chr3:12605158	0	11372
AAGGTTCCAAATACGA	chr5:50515217	0	5865
AAGGTTCGTACTAGGG	chr22:34473404	0	7941
AAGGTTCGTACTAGGG	chr3:86981877	18798	0
ACACCAAGTCAGAAGC	chr12:81944310	0	9760
ACACCAAGTCAGAAGC	chr16:7567234	0	810
ACACCAAGTCAGAAGC	chr20:14941543	8899	0
ACACCAAGTCAGAAGC	chr3:162708695	907	0
ACACCAAGTCAGAAGC	chr4:137225674	0	951
ACACCAAGTCAGAAGC	chr5:63009794	0	9154
ACACCAAGTCAGAAGC	chr7:84637813	26177	0
ACACCCTGTCGGAAGT	chr18:58186541	5820	22355
ACACCCTGTCGGAAGT	chr3:117682001	3326	0
ACACCCTTCGCGCACA	chr5:63009794	4738	0
ACACCCTTCGCGCACA	chr6:149788923	6801	0
ACACCCTTCGCGCACA	chr6:31330601	0	3816
ACACCGGCAAGAATCA	chr10:99276473	0	2800
ACACCGGCAAGAATCA	chr12:47992712	0	514
ACACCGGGTACCGCTG	chr7:43019462	0	3324
ACACCGGGTACCGCTG	chr7:81832726	0	4062
ACAGCCGCAAACGAGC	chr1:185906634	12029	0
ACAGCCGCAAACGAGC	chr10:57693266	0	767
ACAGCCGCAAACGAGC	chr10:99276473	6774	5326
ACAGCCGCAGTAATCC	chr1:1857020	0	1775
ACAGCCGCAGTAATCC	chr7:64404072	13176	0
ACAGCTACACTTCAGA	chr1:87669159	0	7597
ACAGCTACACTTCAGA	chr15:76079816	7300	0
ACAGCTACACTTCAGA	chr16:83083098	0	6006
ACAGCTACACTTCAGA	chr17:78847868	891	0
ACAGCTACACTTCAGA	chr19:5624287	0	12146
ACAGCTAGTTAAACGA	chr1:182428705	9248	0
ACAGCTAGTTAAACGA	chr16:83106886	5984	0
ACAGCTAGTTAAACGA	chr17:78349939	1202	0
ACAGCTAGTTAAACGA	chr20:37824842	10182	0
ACAGCTAGTTAAACGA	chr4:21977720	4635	0
ACAGCTAGTTAAACGA	chrX:97219849	13393	0
ACAGCTATCCATTTGT	chr1:86678432	130	0
ACAGCTATCCATTTGT	chr12:81944310	0	8518
ACAGCTATCCATTTGT	chr16:59751549	4123	0
ACAGCTATCCATTTGT	chr18:2488202	15620	0
ACAGCTATCCATTTGT	chr18:2488228	19712	0
ACAGCTATCCATTTGT	chr20:14692604	0	17273
ACAGCTATCCATTTGT	chr5:63009794	0	1822
ACAGCTATCCATTTGT	chr6:31330601	0	18448
ACAGCTATCCATTTGT	chr7:140910316	0	10185
ACATACGAGTTTCTGG	chr1:185906634	9005	0
ACATACGAGTTTCTGG	chr20:47787824	0	1676
ACATACGGTCAGTTTG	chr11:122496218	12121	0
ACATACGGTCAGTTTG	chr16:83106886	8881	0
ACATACGGTCAGTTTG	chr2:220877128	3779	0
ACATACGGTCAGTTTG	chrX:27372782	0	4542
ACATACGTCAACTGAC	chr1:111960773	0	19321
ACATACGTCAACTGAC	chr1:182428705	9394	0
ACATACGTCAACTGAC	chr1:87669159	0	1605
ACATACGTCAACTGAC	chr10:114372678	544	0
ACATACGTCAACTGAC	chr15:76079816	5120	0
ACATACGTCAACTGAC	chr17:78847868	0	2394
ACATACGTCAACTGAC	chr20:37824842	0	24082
ACATACGTCAACTGAC	chr20:5558094	0	10012
ACATACGTCAACTGAC	chrX:97219849	13623	11709
ACATGGTCATGAGACG	chr12:81944310	0	14699
ACATGGTCATGAGACG	chr20:52076373	9522	9257
ACATGGTCATGAGACG	chr3:138996919	2875	0
ACATGGTCATGAGACG	chr3:86981877	0	15677
ACCCACTGTCGTGAAG	chr10:57693266	0	855
ACCCACTGTCGTGAAG	chr10:99276473	0	9402
ACCTTTAGTGATACCT	chr1:1857020	8524	0
ACCTTTAGTGATACCT	chr1:185906634	12356	0
ACCTTTAGTGATACCT	chr10:57693266	1168	0
ACCTTTAGTGATACCT	chr10:99276473	0	12321
ACCTTTAGTGATACCT	chr7:140811252	7496	0
ACCTTTAGTTCGTAAC	chr1:200217837	0	17267
ACCTTTAGTTCGTAAC	chr16:7567234	419	0
ACCTTTAGTTCGTAAC	chr2:40557150	3272	0
ACCTTTAGTTCGTAAC	chr5:57616046	6328	17501
ACCTTTAGTTCGTAAC	chr6:31330601	0	7095
ACCTTTAGTTCGTAAC	chr7:84637813	0	11395
ACGAGCCAGTGATTGA	chr1:100785525	0	8172
ACGAGCCAGTGATTGA	chr5:60749592	7800	1388
ACGAGCCAGTGATTGA	chr5:63009794	1178	0
ACGAGCCCAGTTTGCA	chr1:77099137	4663	0
ACGAGCCCAGTTTGCA	chr12:81944310	2011	0
ACGAGCCCAGTTTGCA	chr15:70847289	16035	0
ACGAGCCCAGTTTGCA	chr16:78107304	17763	5232
ACGAGCCCAGTTTGCA	chr20:14692604	0	12092
ACGAGCCCAGTTTGCA	chr3:86981877	0	8655
ACGAGCCCAGTTTGCA	chr7:140910316	0	11280
ACGAGCCCAGTTTGCA	chr9:23185097	8309	0
ACGAGGAGTGGCGTCT	chr1:100785525	14962	0
ACGAGGAGTGGCGTCT	chr11:61455973	0	22813
ACGAGGAGTGGCGTCT	chr12:81944310	6751	0
ACGAGGAGTGGCGTCT	chr15:70847289	0	2782
ACGAGGAGTGGCGTCT	chr16:7567234	691	0
ACGAGGAGTGGCGTCT	chr5:57616046	0	13708
ACGAGGAGTGGCGTCT	chr7:140912101	0	10819
ACGAGGAGTGGCGTCT	chr7:84637813	10698	0
ACGAGGAGTGGCGTCT	chr9:23185097	0	13176
ACGATACAGTAGCCGA	chr1:220727598	7047	0
ACGATACAGTAGCCGA	chr12:33763008	0	5501
ACGATACAGTAGCCGA	chr8:116697871	0	9300
ACGATACAGTAGCCGA	chrX:74274872	19517	0
ACGATGTTCGAGTTGT	chr11:61455973	14350	0
ACGATGTTCGAGTTGT	chr12:81944310	0	8199
ACGATGTTCGAGTTGT	chr4:62202074	6035	18198
ACGATGTTCGAGTTGT	chr5:57616046	6633	0
ACGATGTTCGAGTTGT	chr5:60749592	714	0
ACGATGTTCGAGTTGT	chr6:149788923	8637	820
ACGGCCACACCGGCAT	chr13:61929426	0	10732
ACGGCCACACCGGCAT	chr18:72052337	3560	0
ACGGCCACACCGGCAT	chr20:58394255	0	12824
ACGGCCACACCGGCAT	chr3:24149562	7273	0
ACGGGTCCAACTGGAG	chr10:9128518	11509	0
ACGGGTCCAACTGGAG	chr7:107582323	0	10758
ACGGGTCGTACAGGAC	chr12:33763008	3854	0
ACGGGTCGTACAGGAC	chr13:70644960	0	7861
ACGGGTCGTACAGGAC	chr2:217588100	5005	0
ACGGGTCGTACAGGAC	chr20:37824842	0	16651
ACGGGTCGTACAGGAC	chr3:12605158	10058	0
ACGGGTCGTACAGGAC	chr5:34212057	0	1242
ACGGGTCGTACAGGAC	chr6:80730376	9917	0
ACGGGTCGTACAGGAC	chr7:152378675	8685	0
ACGGGTCGTACAGGAC	chrX:27372782	0	4540
ACTATCTAGCCGTCGT	chr1:77099137	7514	0
ACTATCTAGCCGTCGT	chr11:61455973	14600	0
ACTATCTAGCCGTCGT	chr16:7558506	1223	0
ACTATCTAGCCGTCGT	chr3:138996919	2073	0
ACTATCTAGCCGTCGT	chr5:39148170	220	0
ACTATCTAGCCGTCGT	chr5:57616046	7174	0
ACTATCTAGCCGTCGT	chr5:86877875	239	0
ACTATCTAGCCGTCGT	chr6:31330601	3070	0
ACTATCTAGCCGTCGT	chr7:84637813	11000	0
ACTATCTAGCCGTCGT	chr9:23185097	0	9790
ACTATCTCAATGGTAA	chr1:1857020	10475	0
ACTATCTCAATGGTAA	chr20:47787824	1176	0
ACTGAACAGGTGCTTT	chr11:61455973	0	15981
ACTGAACAGGTGCTTT	chr12:81944310	0	14591
ACTGAACAGGTGCTTT	chr5:63009794	0	4668
ACTGAACAGGTGCTTT	chr6:31330601	0	9520
ACTGAACGTATATGAG	chr8:52697864	2610	0
ACTGAACGTATATGAG	chr9:133835069	1556	0
ACTGAACGTGACCAAG	chr20:14941543	14916	0
ACTGAACGTGACCAAG	chr3:162708695	621	0
ACTGAACGTGACCAAG	chr3:86981877	0	3747
ACTGAACGTGACCAAG	chr7:140912101	414	0
ACTGAACGTGACCAAG	chr7:84637813	0	11824
ACTGAACTCTAGAACC	chr1:77099137	0	2382
ACTGAACTCTAGAACC	chr15:70847289	1	28652
ACTGAACTCTAGAACC	chr5:60749592	0	1759
ACTGAACTCTAGAACC	chr6:149788923	4797	0
ACTGAACTCTAGAACC	chr7:140833451	7784	0
ACTGAACTCTAGAACC	chr7:84637813	0	3663
ACTGAGTCAGCCCGAT	chr17:65358301	13604	0
ACTGAGTCAGCCCGAT	chr3:24149562	0	15386
ACTGAGTCAGCCCGAT	chr8:31189194	17883	0
ACTGATGAGCGTGAAC	chr1:214888730	448	0
ACTGATGAGCGTGAAC	chr17:33567914	0	8356
ACTGATGAGCGTGAAC	chr20:25248084	0	435
ACTGATGAGCGTGAAC	chr5:57616046	1121	3
ACTGATGAGCGTGAAC	chr9:23185097	0	3261
ACTGATGTCCGTTAAG	chr20:14941543	0	5805
ACTGATGTCCGTTAAG	chr3:162708695	0	3800
ACTGTCCAGAACTTCC	chr1:1857020	0	6002
ACTGTCCAGAACTTCC	chr1:185906634	0	11545
ACTGTCCAGAACTTCC	chr10:99447496	0	15657
ACTGTCCAGGACGAAA	chr1:111960773	11266	0
ACTGTCCAGGACGAAA	chr1:87669159	0	4379
ACTGTCCAGGACGAAA	chr10:114372678	271	0
ACTGTCCAGGACGAAA	chr12:33763008	0	16786
ACTGTCCAGGACGAAA	chr15:76079816	4048	0
ACTGTCCAGGACGAAA	chr16:83106886	0	5946
ACTGTCCAGGACGAAA	chr20:37824842	7614	0
ACTGTCCAGGACGAAA	chr20:5558094	0	13085
ACTGTCCAGGACGAAA	chrX:27372782	4444	0
ACTGTCCTCCACTTCG	chr18:2488202	0	5585
ACTGTCCTCCACTTCG	chr20:14941543	14389	0
ACTGTCCTCCACTTCG	chr5:61109893	0	16192
ACTGTCCTCTTCACGC	chr1:1857020	3978	0
ACTGTCCTCTTCACGC	chr7:81832726	0	20040
ACTTACTCATAGAGCG	chr1:100785525	0	9789
ACTTACTCATAGAGCG	chr5:60749592	347	0
ACTTGTTAGCCCTAAT	chr17:33567914	0	664
ACTTGTTAGCCCTAAT	chr19:6800162	0	11818
ACTTTCAAGGAGTCTG	chr1:100785525	0	10682
ACTTTCAAGGAGTCTG	chr11:61455973	6054	0
ACTTTCAAGGAGTCTG	chr12:81944310	4023	0
ACTTTCAAGGAGTCTG	chr16:7567234	699	0
ACTTTCAAGGAGTCTG	chr3:138996919	0	4001
ACTTTCAAGGAGTCTG	chr3:162708695	2882	0
ACTTTCAAGGAGTCTG	chr3:86981877	13426	7902
ACTTTCAAGGAGTCTG	chr7:84637813	0	14188
ACTTTCACAAAGTGGC	chr1:200217837	0	31716
ACTTTCACAAAGTGGC	chr1:77099137	2206	0
ACTTTCACAAAGTGGC	chr22:34473404	0	6943
ACTTTCACAAAGTGGC	chr3:138996919	0	1605
ACTTTCACAAAGTGGC	chr3:86981877	6599	0
ACTTTCACAAAGTGGC	chr5:59836678	0	1075
ACTTTCACAAAGTGGC	chr5:60749592	1376	0
AGAATAGAGAGAACAG	chr16:59751549	0	2340
AGAATAGAGAGAACAG	chr22:34473404	0	3496
AGAATAGAGAGAACAG	chr3:138996919	0	19126
AGAATAGAGAGAACAG	chr5:63009794	2321	0
AGAATAGCACGTAGGA	chr15:70847289	0	3957
AGAATAGCACGTAGGA	chr20:36629310	0	14527
AGAATAGCACGTAGGA	chr3:138996919	2157	0
AGAATAGCACGTAGGA	chr5:61109893	4118	0
AGAATAGGTAACGAGC	chr11:61455973	0	16770
AGAATAGGTAACGAGC	chr3:138996919	0	6223
AGAATAGGTAACGAGC	chr5:63009794	1791	0
AGAATAGGTAACGAGC	chr6:31330601	3762	0
AGAATAGGTAACGAGC	chr9:23185097	0	11600
AGACGTTGTACCAACT	chr16:59751549	1408	0
AGACGTTGTACCAACT	chr6:149788923	10395	2085
AGACGTTGTGGAAAGA	chr16:7502546	14666	0
AGACGTTGTGGAAAGA	chr5:61109893	0	13859
AGAGCGACACCGGCAT	chr7:149158904	0	20736
AGAGCGACACCGGCAT	chr8:88346960	14487	0
AGAGCTTCATAGAGGC	chr1:77099137	0	2803
AGAGCTTCATAGAGGC	chr18:2488202	0	5080
AGAGCTTCATAGAGGC	chr5:57616046	7151	0
AGAGCTTCATAGAGGC	chr5:60749592	1711	0
AGAGCTTCATAGAGGC	chr7:8059198	2631	0
AGAGCTTGTAGATGTA	chr1:200217837	0	9866
AGAGCTTGTAGATGTA	chr11:61455973	0	12586
AGAGCTTGTAGATGTA	chr3:138996919	1720	11714
AGAGCTTGTCACGCAC	chr1:182428705	14401	0
AGAGCTTGTCACGCAC	chr11:122496218	0	8712
AGAGCTTGTCACGCAC	chr12:33763008	0	12872
AGAGCTTGTCACGCAC	chr13:70644960	0	7760
AGAGCTTGTCACGCAC	chr2:217588100	0	1820
AGAGCTTGTCACGCAC	chr5:34212057	0	5658
AGAGCTTGTCACGCAC	chr8:116697871	9078	0
AGAGCTTGTCACGCAC	chrX:27372782	0	13460
AGAGCTTGTCACGCAC	chrX:74274872	0	4997
AGAGTGGAGAAGATTC	chr1:20601991	6022	0
AGAGTGGAGAAGATTC	chr1:87669159	2540	0
AGAGTGGAGAAGATTC	chr10:114372678	365	0
AGAGTGGAGAAGATTC	chr16:83106886	0	5419
AGAGTGGAGAAGATTC	chr17:78847868	475	0
AGAGTGGAGAAGATTC	chr2:220877128	7264	0
AGAGTGGAGAAGATTC	chr20:5557811	0	8023
AGAGTGGAGAAGATTC	chr3:12605158	4915	20
AGAGTGGAGAAGATTC	chr4:21977720	5854	0
AGAGTGGAGAAGATTC	chr6:134944953	271	0
AGAGTGGAGAAGATTC	chr7:152378675	0	8662
AGAGTGGAGAAGATTC	chr7:26848819	1394	0
AGAGTGGAGAAGATTC	chrX:27372782	0	1667
AGAGTGGAGAAGATTC	chrX:74274872	16167	0
AGAGTGGAGCCAACAG	chr18:58186541	11649	0
AGAGTGGAGCCAACAG	chr3:136635917	5331	0
AGAGTGGCACTCCCTA	chr1:20601991	9626	0
AGAGTGGCACTCCCTA	chr1:220727598	5282	0
AGAGTGGCACTCCCTA	chr10:114372678	572	0
AGAGTGGCACTCCCTA	chr11:122496218	0	6638
AGAGTGGCACTCCCTA	chr17:78847868	806	0
AGAGTGGCACTCCCTA	chr19:5624287	0	6269
AGAGTGGCACTCCCTA	chr20:5558094	0	11465
AGAGTGGCACTCCCTA	chr3:35986570	0	3031
AGAGTGGCATGGAGAC	chr15:70847289	6671	0
AGAGTGGCATGGAGAC	chr5:57616046	13705	0
AGAGTGGCATGGAGAC	chr6:149788923	0	670
AGATCTGGTACAGGAC	chr11:61455973	14878	0
AGATCTGGTACAGGAC	chr18:2488202	20091	0
AGATCTGGTACAGGAC	chr7:84637813	0	5609
AGATTGCAGTACACCT	chr18:58186541	5877	0
AGATTGCAGTACACCT	chr18:72052337	979	0
AGATTGCAGTACACCT	chr3:136635917	1356	0
AGATTGCAGTACACCT	chr5:33955459	6919	0
AGATTGCCAGCTATGT	chr13:88225910	21444	0
AGATTGCCAGCTATGT	chr21:19081896	7963	0
AGATTGCCAGCTATGT	chr7:4984531	7401	0
AGCATACGTCGCGTCA	chr18:2488202	0	8948
AGCATACGTCGCGTCA	chr5:64214961	5244	0
AGCCTAAAGATCCTGT	chr18:2488202	0	3522
AGCCTAAAGATCCTGT	chr20:14941543	7523	0
AGCCTAAAGATCCTGT	chr5:60749592	1074	0
AGCCTAAGTTGGGCAA	chr1:77099137	0	1338
AGCCTAAGTTGGGCAA	chr12:81944310	0	4730
AGCCTAAGTTGGGCAA	chr15:70847289	0	8784
AGCCTAAGTTGGGCAA	chr22:34473404	0	10103
AGCCTAAGTTGGGCAA	chr3:162708695	1292	0
AGCCTAAGTTGGGCAA	chr5:57616046	6357	0
AGCCTAAGTTGGGCAA	chr5:63009794	0	8360
AGCCTAAGTTGGGCAA	chr6:149788923	15083	0
AGCCTAAGTTGGGCAA	chr6:31330601	0	12832
AGCCTAAGTTGGGCAA	chr7:55985267	0	7641
AGCCTAATCATTGCTT	chr17:33567914	10624	0
AGCCTAATCATTGCTT	chr21:9136987	9611	0
AGCGGTCCAAGAACTA	chr16:83106886	0	5520
AGCGGTCCAAGAACTA	chr17:78847868	0	1862
AGCGGTCCAAGAACTA	chr7:140909529	0	17522
AGCGGTCCAAGAACTA	chr9:35875905	13851	0
AGCGGTCCAAGAACTA	chrX:27372782	0	9274
AGCGGTCCATTCATCT	chr16:83106886	2177	0
AGCGGTCCATTCATCT	chr20:37824842	0	13835
AGCGGTCCATTCATCT	chr7:149158904	0	18141
AGCGGTCCATTCATCT	chr7:26848819	4323	0
AGCGGTCCATTCATCT	chr8:76502017	4806	0
AGCGGTCCATTCATCT	chr8:88346960	8111	13443
AGCGGTCCATTCATCT	chr9:35875905	14783	18952
AGCGTATAGGGATCTG	chr1:1857020	0	5984
AGCGTATAGGGATCTG	chr7:81832726	16161	0
AGCGTCGTCCGTTCAC	chr13:61929426	0	620
AGCGTCGTCCGTTCAC	chr20:58394255	2358	0
AGCGTCGTCGACGAAG	chr10:114372678	0	2416
AGCGTCGTCGACGAAG	chr13:70644960	0	1392
AGCGTCGTCGACGAAG	chr16:83106886	438	1097
AGCGTCGTCGACGAAG	chr17:78847868	276	0
AGCGTCGTCGACGAAG	chr19:47816644	4650	0
AGCGTCGTCGACGAAG	chr19:5624287	622	0
AGCGTCGTCGACGAAG	chr2:217588100	2583	0
AGCGTCGTCGACGAAG	chr20:37824842	1363	0
AGCGTCGTCGACGAAG	chr4:21977720	2385	0
AGCGTCGTCGACGAAG	chr7:152378675	0	909
AGCGTCGTCGACGAAG	chr8:116697871	0	3280
AGCGTCGTCGACGAAG	chrX:27372782	0	615
AGCTCCTGTTCTTCGC	chr1:220727598	0	4341
AGCTCCTGTTCTTCGC	chr7:26848819	1206	0
AGCTCCTGTTCTTCGC	chr8:116697871	8988	0
AGCTCCTGTTCTTCGC	chrX:27372782	27645	0
AGCTCTCCATGAGACG	chr15:76079816	11966	0
AGCTCTCCATGAGACG	chr16:83106886	5071	0
AGCTCTCCATGAGACG	chr2:220877128	0	15050
AGCTCTCCATGAGACG	chr20:37824842	0	7629
AGCTCTCCATGAGACG	chr3:35986570	6785	7823
AGCTCTCCATGAGACG	chr8:116697871	12798	0
AGCTCTCCATGAGACG	chr9:35875905	0	8191
AGCTCTCGTATTGAAG	chr1:100785525	13892	0
AGCTCTCGTATTGAAG	chr5:60749592	2400	0
AGCTCTCGTATTGAAG	chr6:149788923	0	276
AGCTCTCGTTTCCGAA	chr1:100785525	0	6610
AGCTCTCGTTTCCGAA	chr2:104536889	265	0
AGCTCTCGTTTCCGAA	chr2:16918234	1560	0
AGCTCTCGTTTCCGAA	chr20:14941543	17777	0
AGCTCTCGTTTCCGAA	chr7:84637813	33958	0
AGCTTGAGTTACGCCG	chr1:20601991	3302	0
AGCTTGAGTTACGCCG	chr2:217588100	0	9716
AGCTTGAGTTACGCCG	chr20:37824842	0	23045
AGGCCACGTCCTCCAT	chr1:185906634	9463	5707
AGGCCACGTCCTCCAT	chr10:57693226	1106	0
AGGCCACGTCCTCCAT	chr10:57693266	0	758
AGGCCACGTCCTCCAT	chr7:81832726	0	3668
AGGCCACTCTTGTCCG	chr1:77099137	0	1741
AGGCCACTCTTGTCCG	chr12:81944310	6846	0
AGGCCACTCTTGTCCG	chr20:14941543	11605	28187
AGGCCACTCTTGTCCG	chr3:86981877	0	11871
AGGCCACTCTTGTCCG	chr5:60749592	2586	3479
AGGCCACTCTTGTCCG	chr6:149788923	0	1562
AGGCCACTCTTGTCCG	chr7:84637813	0	4884
AGGCCACTCTTGTCCG	chr9:21603680	0	7498
AGGCCGTTCGAGTTGT	chr1:100785525	0	10523
AGGCCGTTCGAGTTGT	chr12:81944310	2232	17508
AGGCCGTTCGAGTTGT	chr16:59751549	0	3518
AGGCCGTTCGAGTTGT	chr16:7567234	367	0
AGGCCGTTCGAGTTGT	chr3:95705493	8676	0
AGGCCGTTCGAGTTGT	chr4:40498061	0	872
AGGCCGTTCGAGTTGT	chr5:122368649	7883	0
AGGCCGTTCGAGTTGT	chr5:63009794	0	10416
AGGCCGTTCGAGTTGT	chr6:31330601	0	13051
AGGCCGTTCGAGTTGT	chr9:23185097	4357	11620
AGGGAGTCAACTCACA	chr11:118442856	0	8991
AGGGAGTCAACTCACA	chr13:79979236	8584	0
AGGGAGTCAACTCACA	chr13:88225910	10468	0
AGGGAGTCAACTCACA	chr8:52697864	1891	0
AGGGTGAAGTGCGATG	chr3:86981877	17994	0
AGGGTGAAGTGCGATG	chr4:150165999	0	1194
AGGGTGAAGTGCGATG	chr5:57616046	1025	0
AGGGTGAAGTGCGATG	chr5:63009794	2987	0
AGGTCATAGGAGTACC	chr1:100785525	1425	20468
AGGTCATAGGAGTACC	chr1:200217837	0	18827
AGGTCATAGGAGTACC	chr1:77099137	1871	1524
AGGTCATAGGAGTACC	chr16:59751549	10468	0
AGGTCATAGGAGTACC	chr20:32062068	16503	0
AGGTCATAGGAGTACC	chr5:61109893	6880	0
AGGTCATAGGAGTACC	chr7:84637813	0	14583
AGGTCATCATTTAGGC	chr15:70847289	0	9354
AGGTCATCATTTAGGC	chr16:7567234	1688	0
AGGTCATCATTTAGGC	chr3:139004038	0	5337
AGGTCCGAGGGTAACC	chr17:65358301	8320	0
AGGTCCGAGGGTAACC	chr20:58394255	0	4955
AGGTCCGAGGGTAACC	chr5:33955459	11844	0
AGGTCCGTCAGTACCA	chr1:20601991	3021	0
AGGTCCGTCAGTACCA	chr1:216173795	16680	0
AGGTCCGTCAGTACCA	chr12:33763008	0	21796
AGGTCCGTCAGTACCA	chr19:47816644	0	6325
AGGTCCGTCAGTACCA	chr2:217588100	5052	0
AGGTCCGTCAGTACCA	chr6:80730376	0	16890
AGGTCCGTCAGTACCA	chr8:88346960	0	3366
AGGTCCGTCAGTACCA	chr9:35875905	9597	0
AGGTCCGTCAGTACCA	chrX:74274872	0	3837
AGTAGTCTCCTGCACT	chr1:200217837	31591	0
AGTAGTCTCCTGCACT	chr1:77099137	0	2229
AGTAGTCTCCTGCACT	chr1:8066342	253	0
AGTAGTCTCCTGCACT	chr11:61455973	0	17145
AGTAGTCTCCTGCACT	chr15:70847289	0	4211
AGTAGTCTCCTGCACT	chr18:2488202	0	5118
AGTAGTCTCCTGCACT	chr20:14941543	0	6029
AGTAGTCTCCTGCACT	chr22:34473404	7091	0
AGTAGTCTCCTGCACT	chr3:138996919	3048	0
AGTAGTCTCCTGCACT	chr3:86981877	8265	0
AGTAGTCTCCTGCACT	chr5:61109893	0	12445
AGTAGTCTCCTGCACT	chr6:149788923	0	1942
AGTAGTCTCCTGCACT	chr7:84637813	13301	0
AGTCTTTGTTCTTTGT	chr1:1857020	0	9275
AGTCTTTGTTCTTTGT	chr10:57693266	1987	0
AGTCTTTTCACCATCC	chr1:100866382	0	2766
AGTCTTTTCACCATCC	chr1:77099137	0	2799
AGTCTTTTCACCATCC	chr15:70847289	0	11297
AGTCTTTTCACCATCC	chr20:14941543	8173	0
AGTCTTTTCACCATCC	chr3:138996919	0	11803
AGTCTTTTCACCATCC	chr3:86981877	6252	0
AGTCTTTTCACCATCC	chr5:60749592	826	0
AGTCTTTTCACCATCC	chr9:23185097	0	21200
AGTCTTTTCGAGTATC	chr13:61929719	6214	0
AGTCTTTTCGAGTATC	chr17:65358301	25740	0
AGTCTTTTCGAGTATC	chr5:33955459	10098	0
AGTGAGGAGTTATCGC	chr3:138996919	1572	9674
AGTGAGGAGTTATCGC	chr5:21162812	647	1139
AGTGAGGAGTTATCGC	chr5:57616046	8496	1127
AGTGAGGAGTTATCGC	chr5:61109893	0	3560
AGTGAGGCACTCTGGG	chr2:217588100	0	3702
AGTGAGGCACTCTGGG	chr4:21977720	7522	0
AGTGAGGCACTCTGGG	chr5:50515217	0	11953
AGTGAGGCACTCTGGG	chr6:80730376	0	8806
AGTGAGGCACTCTGGG	chr7:149158904	0	12942
AGTGAGGCACTCTGGG	chr8:76502017	7811	10924
AGTGAGGCACTCTGGG	chrX:97219849	0	16454
AGTGGGAAGGTGACCA	chr11:118442856	3499	0
AGTGGGAAGGTGACCA	chr22:40171888	14402	11353
AGTGGGATCAACAGTC	chr10:57693226	729	0
AGTGGGATCAACAGTC	chr11:54876933	0	11343
AGTGGGATCAACAGTC	chr16:6404235	1816	5923
AGTGGGATCAACAGTC	chr5:56855567	0	9983
AGTGGGATCAACAGTC	chr7:84637813	0	14037
AGTGGGATCAACAGTC	chr9:70298380	2135	0
AGTGGGATCTAATGGC	chr15:76079816	5792	0
AGTGGGATCTAATGGC	chr2:217588100	5282	5383
AGTGGGATCTAATGGC	chr20:37824842	0	236
AGTGGGATCTAATGGC	chr5:34212057	0	5599
AGTGGGATCTAATGGC	chr7:149158904	0	27287
AGTGGGATCTAATGGC	chrX:74274872	0	8216
AGTGTCATCGATGGTT	chr3:117681972	0	13134
AGTGTCATCGATGGTT	chr3:24149562	4908	0
AGTGTCATCGATGGTT	chr5:33955459	8356	0
ATAAGAGCACGGCTGT	chr1:185906634	0	1527
ATAAGAGCACGGCTGT	chr10:99276473	0	2284
ATAAGAGCACGGCTGT	chr7:64404072	0	20963
ATAAGAGCACGGCTGT	chr7:81832726	22443	4295
ATAAGAGGTAGATGCG	chr1:185906634	0	2484
ATAAGAGGTAGATGCG	chr10:99276473	10055	0
ATAGACCCATTTCCAT	chr1:100785525	0	14577
ATAGACCCATTTCCAT	chr3:35030943	176	0
ATAGACCCATTTCCAT	chr3:35030955	131	0
ATAGACCCATTTCCAT	chr3:86981877	0	16033
ATCACGAAGTGAACGC	chr1:100785525	0	4804
ATCACGAAGTGAACGC	chr16:7567234	0	1530
ATCACGAAGTGAACGC	chr3:86981877	13657	1
ATCACGAAGTGAACGC	chr5:61109893	5787	0
ATCACGAAGTGAACGC	chr6:31330601	18760	0
ATCACGAAGTGAACGC	chr9:23185097	5563	0
ATCATCTGTCTCGGTG	chr1:20601991	4646	0
ATCATCTGTCTCGGTG	chr17:78847868	2357	0
ATCATCTGTCTCGGTG	chr6:80730376	0	7497
ATCATCTGTCTCGGTG	chr7:140909529	0	13429
ATCATCTGTCTCGGTG	chr8:76502017	0	11389
ATCATCTGTCTCGGTG	chrX:27372782	7454	0
ATCCACCTCAGAGTCT	chr1:1857020	13511	20149
ATCCACCTCAGAGTCT	chr10:99276473	0	2505
ATCCACCTCAGAGTCT	chr6:94532396	6465	0
ATCCACCTCAGAGTCT	chr7:81832726	0	4483
ATCCACCTCAGGTTAC	chr1:1857020	0	9406
ATCCACCTCAGGTTAC	chr10:57693226	152	0
ATCCACCTCAGGTTAC	chr3:108413588	15634	0
ATCCGAAGTTTACTCT	chr1:100785525	0	11449
ATCCGAAGTTTACTCT	chr1:200217837	23587	0
ATCCGAAGTTTACTCT	chr1:76960167	0	7869
ATCCGAAGTTTACTCT	chr15:70847289	6737	0
ATCCGAAGTTTACTCT	chr18:2488202	0	12314
ATCCGAAGTTTACTCT	chr5:57616046	1859	0
ATCCGAAGTTTACTCT	chr5:60749592	4421	0
ATCCGAAGTTTACTCT	chr5:63009794	1044	0
ATCCGAAGTTTACTCT	chr6:31330601	0	9517
ATCCGAAGTTTACTCT	chr7:84637813	19529	0
ATCCGAAGTTTACTCT	chr9:23185097	0	6769
ATCGAGTAGGAGTCTG	chr10:9128518	4619	0
ATCGAGTAGGAGTCTG	chr11:118442856	12806	0
ATCGAGTAGGAGTCTG	chr11:118443076	4589	0
ATCGAGTAGGAGTCTG	chr13:88225910	0	1142
ATCGAGTAGGAGTCTG	chr19:19399489	0	9117
ATCGAGTAGGAGTCTG	chr9:133835069	0	5121
ATCGAGTTCTAGAACC	chr13:61929426	0	13789
ATCGAGTTCTAGAACC	chr3:117681972	0	5597
ATCGAGTTCTAGAACC	chr3:136635917	1593	0
ATCGAGTTCTAGAACC	chr5:33955459	0	448
ATCTACTCAAGCCAAG	chr15:70847289	16481	0
ATCTACTCAAGCCAAG	chr5:60749592	0	1170
ATCTACTCAAGCCAAG	chr5:63009794	0	1837
ATGAGGGCAGACACGA	chr1:200217837	0	5428
ATGAGGGCAGACACGA	chr9:23185097	6301	0
ATGGGAGAGACTAGAT	chr1:216173795	11885	0
ATGGGAGAGACTAGAT	chr2:220877128	0	4672
ATGGGAGAGACTAGAT	chr5:34212057	0	12668
ATGGGAGAGACTAGAT	chr8:116697871	0	10834
ATGGGAGAGACTAGAT	chrX:74274872	0	9794
ATGGGAGCAGCTCATA	chr1:1857020	0	15732
ATGGGAGCAGCTCATA	chr1:185906634	5153	0
ATGGGAGCAGCTCATA	chr13:82844930	0	7211
ATGGGAGCAGCTCATA	chr7:81832726	7443	14807
ATGTGTGTCTGGTCCT	chr3:136635917	0	6664
ATGTGTGTCTGGTCCT	chr5:33955459	10460	0
ATTACTCCACAGCTGC	chr12:33763008	0	3967
ATTACTCCACAGCTGC	chr3:12605158	0	7074
ATTACTCCACAGCTGC	chr6:80730376	0	18912
ATTACTCCACAGCTGC	chr8:116697871	7250	4746
ATTACTCCACAGCTGC	chr8:76502017	0	14115
ATTACTCCACAGCTGC	chr9:35875905	0	8436
ATTACTCGTCTGCGCA	chr15:70847289	0	10429
ATTACTCGTCTGCGCA	chr5:60749592	9499	0
ATTACTCTCATCAGGT	chr10:9128518	0	3691
ATTACTCTCATCAGGT	chr2:88304373	7898	0
ATTACTCTCATCAGGT	chr7:107582323	5355	0
ATTACTCTCATCAGGT	chr8:52697864	0	2842
ATTACTCTCATCAGGT	chr8:59636307	6606	6473
ATTATCCCAGCATGTT	chr1:77099137	0	8793
ATTATCCCAGCATGTT	chr5:60749592	0	1448
ATTATCCCATACGTCA	chr11:61455973	0	14853
ATTATCCCATACGTCA	chr16:59751549	2832	2580
ATTATCCCATACGTCA	chr22:34473404	5633	0
ATTATCCCATACGTCA	chr5:60749592	556	0
ATTATCCCATACGTCA	chr5:63009794	0	8302
ATTATCCCATACGTCA	chr9:23185097	3901	0
ATTATCCTCTACACCC	chr10:9128518	11486	682
ATTATCCTCTACACCC	chr19:19399629	6899	0
ATTATCCTCTACACCC	chr21:19081896	14411	0
ATTCTACAGCACAGGT	chr1:220727598	14979	0
ATTCTACAGCACAGGT	chr5:34212057	0	19839
ATTCTACAGCACAGGT	chrX:74274872	34144	0
ATTCTACGTCACCAGC	chr1:1857020	23243	8041
ATTCTACGTCACCAGC	chr1:185906634	21160	0
ATTCTACGTCACCAGC	chr10:99276473	0	6552
ATTCTACGTCACCAGC	chr2:230932427	3688	0
ATTCTACTCACGGTAT	chr10:57693266	0	578
ATTCTACTCACGGTAT	chr7:113554443	3391	1810
ATTCTACTCTCCGGAG	chr1:200217837	7113	0
ATTCTACTCTCCGGAG	chr15:70847289	0	5279
ATTGGACGTGGAAGGG	chr16:7567234	0	417
ATTGGACGTGGAAGGG	chr17:58922191	429	0
ATTGGACGTGGAAGGG	chr20:14941543	0	648
ATTGGACGTGGAAGGG	chr3:138996919	0	13733
ATTGGACGTGGAAGGG	chr5:60749592	514	0
ATTGGACGTGGAAGGG	chr5:63009794	1407	0
ATTGGACGTGGAAGGG	chr7:84637813	0	13582
ATTGGACGTGGAAGGG	chr9:23185097	9633	0
ATTGGACTCGACTTCC	chr1:185906634	13906	0
ATTGGACTCGACTTCC	chr5:73856429	2470	0
ATTGGTGGTAGGTCGA	chr13:61929426	9451	0
ATTGGTGGTAGGTCGA	chr17:65358301	86	9022
ATTGGTGGTAGGTCGA	chr18:58186541	16178	0
ATTGGTGGTAGGTCGA	chr18:72052337	0	11806
ATTGGTGGTAGGTCGA	chr3:117681972	5821	0
ATTGGTGGTAGGTCGA	chr5:33955459	11130	0
ATTTCTGAGACCCACC	chr4:62202074	0	3606
ATTTCTGAGACCCACC	chr6:149788923	8100	0
ATTTCTGCAACCCACG	chr15:25038330	10727	0
ATTTCTGCAACCCACG	chr17:65358301	10542	0
ATTTCTGCAACCCACG	chr18:72052337	0	631
ATTTCTGCAACCCACG	chr3:136635917	3525	0
ATTTCTGCAACCCACG	chr3:24149562	0	11868
CAACCAAAGCGATATA	chr10:9128518	0	2138
CAACCAAAGCGATATA	chr2:88304373	0	6112
CAACCAAAGCGATATA	chr8:52697864	0	3721
CAACCAAAGGCGATAC	chr19:19399629	0	5865
CAACCAAAGGCGATAC	chr21:18162994	20030	0
CAACCAAAGGCGATAC	chr22:40171888	15614	0
CAACCAACATCCATAG	chr18:2488202	0	11958
CAACCAACATCCATAG	chr20:14941543	7713	0
CAACCTCGTGGTAACG	chr15:70847289	7657	0
CAACCTCGTGGTAACG	chr16:59751549	0	2332
CAACCTCGTGGTAACG	chr22:34473404	0	15592
CAACTAGAGTGTGAAT	chr1:77099137	0	1582
CAACTAGAGTGTGAAT	chr12:25574329	0	526
CAACTAGAGTGTGAAT	chr18:2488202	0	6585
CAACTAGAGTGTGAAT	chr20:14941543	0	6237
CAACTAGAGTGTGAAT	chr5:57616046	11346	0
CAACTAGAGTGTGAAT	chr5:61928795	6322	0
CAACTAGAGTGTGAAT	chr7:84637813	0	13947
CAACTAGGTCCGAAGA	chr1:200217837	0	8834
CAACTAGGTCCGAAGA	chr17:41419492	5967	0
CAACTAGGTCCGAAGA	chr5:63009794	0	3151
CAACTAGGTCCGAAGA	chr6:149788923	11944	0
CAACTAGGTCCGAAGA	chr7:140912101	0	12271
CAAGAAACAGTTCCGG	chr1:1857020	0	16281
CAAGAAACAGTTCCGG	chr1:185906634	0	18211
CAAGAAACAGTTCCGG	chr10:99276473	0	23534
CAAGATCGTCTCTCGT	chr12:33763008	204	0
CAAGATCGTCTCTCGT	chr14:46382359	10935	0
CAAGATCGTCTCTCGT	chr19:5624287	0	18096
CAAGATCGTCTCTCGT	chr20:5558094	0	18541
CAAGATCGTCTCTCGT	chr3:35986570	3566	9180
CAAGATCGTCTCTCGT	chr6:134944953	0	4265
CAAGATCGTCTCTCGT	chr6:80730376	6187	0
CAAGATCGTCTCTCGT	chr8:116697871	3661	0
CAAGATCGTCTCTCGT	chr8:88516020	0	5053
CAAGATCGTCTCTCGT	chrX:74274872	8679	0
CAAGATCGTCTCTCGT	chrX:97219849	0	13010
CAAGATCTCGTAAGGG	chr1:20601991	0	11593
CAAGATCTCGTAAGGG	chr12:33763008	9009	9225
CAAGATCTCGTAAGGG	chr2:217588100	3598	0
CAAGATCTCGTAAGGG	chrX:97219849	14615	0
CAAGGCCAGGTGTAGC	chr12:33763008	0	9169
CAAGGCCAGGTGTAGC	chr4:21977720	6946	0
CAAGGCCAGGTGTAGC	chr6:134944953	455	0
CAAGGCCAGGTGTAGC	chr8:116697871	3631	0
CAAGGCCAGGTGTAGC	chr9:35875905	1945	0
CAAGGCCCAGATTGTC	chr1:77099137	0	1980
CAAGGCCCAGATTGTC	chr3:138996919	3366	0
CAAGTTGCAGCCAAAG	chr15:70847289	12637	0
CAAGTTGCAGCCAAAG	chr16:7567234	0	139
CAAGTTGCAGCCAAAG	chr6:31330601	13969	0
CAAGTTGTCAGGTACT	chr10:9128518	0	2612
CAAGTTGTCAGGTACT	chr13:88225910	0	1955
CAAGTTGTCAGGTACT	chr8:52697864	11210	0
CACAAACTCAGCAGCC	chr1:200217837	13442	0
CACAAACTCAGCAGCC	chr16:7567234	647	0
CACAAACTCAGCAGCC	chr22:34473404	0	4863
CACAAACTCAGCAGCC	chr3:138996919	2011	0
CACAAACTCAGCAGCC	chr3:86981877	0	18552
CACACAAGTTCCACAA	chr10:57693266	4229	0
CACACAAGTTCCACAA	chr10:99276473	2436	0
CACACAAGTTCCACAA	chr20:47787824	1660	0
CACACCTAGGCATATA	chr1:20601991	0	14289
CACACCTAGGCATATA	chr11:122496218	7678	0
CACACCTAGGCATATA	chr3:12605158	0	7002
CACACCTAGGCATATA	chr7:26848819	0	4735
CACACCTAGGCATATA	chrX:97219849	0	16488
CACACTCAGCAAATCA	chr18:58186541	0	7165
CACACTCAGCAAATCA	chr5:33955459	0	5133
CACACTCCAACCTGCG	chr1:220727598	10077	0
CACACTCCAACCTGCG	chr13:70644960	5513	0
CACACTCCAACCTGCG	chr5:50515217	14703	0
CACACTCCAACCTGCG	chrX:97219849	0	8501
CACACTCGTGCCTACG	chr1:1857020	3892	0
CACACTCGTGCCTACG	chr1:185906634	7426	0
CACACTCTCGTGAGGA	chr16:59751549	0	1913
CACACTCTCGTGAGGA	chr16:7567234	0	1199
CACACTCTCGTGAGGA	chr6:149788923	0	1318
CACACTCTCGTGAGGA	chr9:23185097	0	10519
CACAGGCTCCTCATCG	chr1:1857020	0	7544
CACAGGCTCCTCATCG	chr7:34366005	1	5948
CACATAGCATAGTGAA	chr2:217588100	662	0
CACATAGCATAGTGAA	chr8:76502017	0	13495
CACATTTGTTCGAGCC	chr1:182428705	0	13133
CACATTTGTTCGAGCC	chr2:217588100	0	7262
CACATTTGTTCGAGCC	chr20:37824842	7930	0
CACATTTGTTCGAGCC	chr5:34212057	0	11146
CACATTTGTTCGAGCC	chr6:80730376	0	42874
CACATTTGTTCGAGCC	chr8:76502017	0	14622
CACCACTCACAAGGAC	chr13:61929426	0	8584
CACCACTCACAAGGAC	chr3:136635917	2778	0
CACCTTGAGTACGACG	chr22:34473404	0	8847
CACCTTGAGTACGACG	chr7:84637813	10535	11115
CACCTTGCAAGCAAGC	chr1:100785525	0	14429
CACCTTGCAAGCAAGC	chr1:77099137	0	2474
CACCTTGCAAGCAAGC	chr1:89038157	0	8653
CACCTTGCAAGCAAGC	chr12:29530803	148	0
CACCTTGCAAGCAAGC	chr12:81086438	7116	0
CACCTTGCAAGCAAGC	chr15:70847289	0	18093
CACCTTGCAAGCAAGC	chr18:2488202	0	4867
CACCTTGCAAGCAAGC	chr3:138996919	1367	17319
CACCTTGCAAGCAAGC	chr3:162708695	812	0
CACCTTGCAAGCAAGC	chr5:57616046	4062	0
CACCTTGCAAGCAAGC	chr5:60749592	0	1008
CACCTTGCAAGCAAGC	chr5:63009794	0	2727
CACCTTGCAAGCAAGC	chr6:149788923	0	1142
CACCTTGCAAGCAAGC	chr6:31330601	0	14701
CACCTTGCAAGCAAGC	chr7:140912101	6807	13472
CACCTTGCAAGCAAGC	chr9:23185097	7926	0
CAGAATCGTAGGTTTC	chr1:100785525	0	1687
CAGAATCGTAGGTTTC	chr16:7853662	0	3263
CAGAATCGTAGGTTTC	chr22:34473404	4175	16900
CAGAATCGTAGGTTTC	chr3:162708695	0	4762
CAGAATCGTAGGTTTC	chr3:86981877	17097	0
CAGAATCGTAGGTTTC	chr6:149788923	2950	0
CAGAATCGTCACCTGG	chr3:162708695	691	0
CAGAATCGTCACCTGG	chr5:63009794	3314	0
CAGAATCGTCACGCAC	chr11:61455973	20982	0
CAGAATCGTCACGCAC	chr20:14941543	0	5312
CAGAATCGTCACGCAC	chr3:138996919	2383	0
CAGAATCGTCACGCAC	chr6:149788923	0	8128
CAGAATCGTCACGCAC	chr7:140912101	0	5992
CAGAGAGAGTGTACGG	chr5:57616046	3847	7713
CAGAGAGAGTGTACGG	chr7:84637813	0	15875
CAGAGAGCAACAGTGG	chr20:14941543	0	5435
CAGAGAGCAACAGTGG	chr3:138996919	1446	0
CAGAGAGCAACAGTGG	chr7:140801837	0	6966
CAGAGAGTCATCAGCA	chr18:58186541	3247	0
CAGAGAGTCATCAGCA	chr3:136635917	8550	0
CAGATCATCAGCCTGG	chr1:100785525	0	9227
CAGATCATCAGCCTGG	chr12:81944310	8655	3
CAGATCATCAGCCTGG	chr16:7853662	0	2133
CAGATCATCAGCCTGG	chr22:34473404	0	5240
CAGATCATCAGCCTGG	chr5:61109893	6287	0
CAGATCATCAGCCTGG	chr6:149788923	1	1571
CAGCATAGTACCTTGA	chr1:220727598	0	4696
CAGCATAGTACCTTGA	chr17:78847868	0	1976
CAGCATAGTACCTTGA	chr2:217588100	0	7463
CAGCATAGTACCTTGA	chr7:149158904	1089	6939
CAGCATAGTACCTTGA	chr8:76502017	6830	0
CAGCATAGTACCTTGA	chrX:74274872	0	10595
CAGCCGAAGAAGATTC	chr19:19399629	4171	0
CAGCCGAAGAAGATTC	chr20:56489468	0	14027
CAGCCGAAGAAGATTC	chr22:40171888	9203	14917
CAGCGACGTGTGCTTA	chr11:61455973	6180	0
CAGCGACGTGTGCTTA	chr12:81944310	2062	0
CAGCGACGTGTGCTTA	chr22:34473404	3238	0
CAGCGACGTGTGCTTA	chr5:57616046	7701	0
CAGCTAAGTCTCGAGC	chr1:200217837	0	14947
CAGCTAAGTCTCGAGC	chr1:77099137	0	1219
CAGCTAAGTCTCGAGC	chr3:86981877	0	15700
CAGCTAAGTCTCGAGC	chr7:140912101	0	9333
CAGCTAAGTCTCGTCT	chr1:100785525	10153	0
CAGCTAAGTCTCGTCT	chr18:44319621	0	348
CAGCTAAGTCTCGTCT	chr5:60749592	0	576
CAGCTAAGTCTCGTCT	chr5:63009794	4130	0
CAGCTAAGTCTCGTCT	chr7:140912101	8982	0
CAGCTAAGTCTCGTCT	chr7:84637813	0	15666
CAGCTGGAGAGGTACC	chr10:32272260	7927	4162
CAGCTGGAGAGGTACC	chr10:99276473	5956	0
CAGCTGGAGAGGTACC	chr7:81832726	24877	0
CAGGTGCCACTTCTTA	chr12:81944310	1418	0
CAGGTGCCACTTCTTA	chr7:84637813	0	8532
CAGTAACAGGCATATA	chr1:185906634	7987	0
CAGTAACAGGCATATA	chr10:99276473	0	1890
CAGTCCTCAAGTGACG	chr1:100785525	12133	0
CAGTCCTCAAGTGACG	chr11:61455973	0	21259
CAGTCCTCAAGTGACG	chr22:34473404	7678	0
CAGTCCTCAAGTGACG	chr4:140598096	468	0
CAGTCCTCAAGTGACG	chr5:61466272	6595	0
CAGTCCTCAAGTGACG	chr5:63009794	0	2587
CAGTCCTCAAGTGACG	chr6:31330601	16846	0
CAGTCCTCAAGTGACG	chr9:23185097	5105	0
CATATGGTCGATAGGG	chr11:61455973	0	19179
CATATGGTCGATAGGG	chr18:2488202	0	7578
CATATGGTCGATAGGG	chr5:57616046	1869	0
CATATGGTCGATAGGG	chr5:61109893	3855	0
CATATGGTCGATAGGG	chr7:84637813	17109	0
CATATTCCATGTTGCA	chr1:182428705	6809	4672
CATATTCCATGTTGCA	chr1:87669159	0	7662
CATATTCCATGTTGCA	chr13:70644960	2772	0
CATATTCCATGTTGCA	chr19:5624287	0	12578
CATATTCCATGTTGCA	chr2:220877128	0	8614
CATATTCCATGTTGCA	chr7:26848819	1637	0
CATCAAGAGAATGTGT	chr13:70644960	0	2855
CATCAAGAGAATGTGT	chr20:37824842	2061	0
CATCAAGAGAATGTGT	chr6:80730376	0	10243
CATCAAGAGAATGTGT	chr8:116697871	10080	0
CATCAAGAGAATGTGT	chr8:76502017	0	655
CATCAAGAGAATGTGT	chrX:27372782	7987	0
CATCCACAGAGACTTA	chr20:14941543	13088	0
CATCCACAGAGACTTA	chr3:138996919	0	19977
CATCCACAGAGACTTA	chr3:86981877	11274	0
CATCCACAGAGACTTA	chr5:63009794	0	1248
CATCCACAGAGACTTA	chr6:31330601	6917	0
CATCCACAGAGACTTA	chr7:84637813	21118	0
CATCGGGAGTGGGCTA	chr15:70847289	6562	0
CATCGGGAGTGGGCTA	chr4:140598096	1255	0
CATCGGGAGTGGGCTA	chr6:31330601	912	0
CATCGGGAGTGGGCTA	chr7:140906633	3985	0
CATCGGGAGTGGGCTA	chr9:23185097	7890	0
CATGACAAGGTACTCT	chr16:7853662	0	13613
CATGACAAGGTACTCT	chr20:14941543	11791	0
CATGACAAGGTACTCT	chr3:139004038	1695	9596
CATGACAAGGTACTCT	chr3:162708695	0	2591
CATGACAAGGTACTCT	chr3:86981877	0	8057
CATGACAAGTTGTCGT	chr13:61929426	0	3577
CATGACAAGTTGTCGT	chr17:65358301	11780	0
CATGACAAGTTGTCGT	chr18:72052337	0	4777
CATGACAAGTTGTCGT	chr5:33955459	7689	0
CATGCCTTCCGTTCAC	chr1:100785525	5370	0
CATGCCTTCCGTTCAC	chr1:200217837	15957	0
CATGCCTTCCGTTCAC	chr11:61455973	11145	0
CATGCCTTCCGTTCAC	chr16:5824750	36179	0
CATGCCTTCCGTTCAC	chr18:2488202	36990	0
CATGCCTTCCGTTCAC	chr6:149788923	15257	2120
CATGGCGCAACCTAGT	chr1:149106956	4209	0
CATGGCGCAACCTAGT	chr8:76502017	0	3271
CATGGCGTCAGGGACA	chr11:122496218	9800	0
CATGGCGTCAGGGACA	chr13:70644960	2937	0
CATGGCGTCAGGGACA	chr19:47816644	0	6658
CATGGCGTCAGGGACA	chr20:37824842	0	13115
CATGGCGTCAGGGACA	chr3:35986570	0	2941
CATGGCGTCAGGGACA	chr4:21977720	6140	0
CATGGCGTCAGGGACA	chr7:152378675	1	6661
CATGGCGTCAGGGACA	chr7:26848819	0	10835
CATGGCGTCAGGGACA	chr8:76502017	0	15424
CATGGCGTCAGGGACA	chr8:88346960	16227	0
CATGGCGTCAGGGACA	chrX:74274872	0	7805
CATGGCGTCAGGGACA	chrX:97219849	6044	0
CATTATCAGACTTCCA	chr1:216173795	11017	35230
CATTATCAGACTTCCA	chr13:70644960	5170	0
CATTATCAGACTTCCA	chr14:46382359	0	3710
CATTATCAGACTTCCA	chr15:76079816	6151	0
CATTATCAGACTTCCA	chr16:83083098	0	4164
CATTATCAGACTTCCA	chr20:37824842	0	35146
CATTATCGTCCAGTGC	chr1:200217837	0	32225
CATTATCGTCCAGTGC	chr1:51697313	0	13834
CATTATCGTCCAGTGC	chr3:161729806	1291	0
CATTATCGTCCAGTGC	chr5:60749592	700	0
CATTATCGTCCAGTGC	chr6:149788923	2717	0
CATTATCGTCCAGTGC	chr6:31330601	0	13004
CATTCGCCAAACTCAC	chr18:58186541	0	6110
CATTCGCCAAACTCAC	chr3:117681972	0	5617
CATTCGCCAAACTCAC	chr3:136635917	11780	0
CATTCGCCAAACTCAC	chr3:24149562	15804	0
CATTCGCCAACTGGAG	chr6:31330601	19694	0
CATTCGCCAACTGGAG	chr8:79122864	0	221
CATTCGCCATACCAGT	chr1:200217837	0	19695
CATTCGCCATACCAGT	chr12:81944310	0	6158
CATTCGCCATACCAGT	chr16:7567234	393	0
CATTCGCCATACCAGT	chr20:14941543	0	18308
CATTCGCCATACCAGT	chr5:56903162	8946	0
CATTCGCCATACCAGT	chr6:149788923	0	1828
CATTCGCCATACCAGT	chr6:31330601	14523	8961
CATTCGCCATACCAGT	chr7:84637813	25808	0
CATTCGCCATACCAGT	chr8:79122864	0	126
CATTCGCCATACCAGT	chr9:23185097	0	15574
CATTCGCGTACTGTTG	chr4:140598096	1072	0
CATTCGCGTACTGTTG	chr6:31330601	378	0
CATTCGCTCGCCAACG	chr18:2488202	16854	0
CATTCGCTCGCCAACG	chr5:57616046	12388	0
CATTCGCTCGTGTACA	chr12:33763008	13566	0
CATTCGCTCGTGTACA	chr20:5558094	0	3759
CATTCGCTCGTGTACA	chr21:23713731	727	0
CATTCGCTCGTGTACA	chr9:35875905	0	5130
CATTCGCTCTACCGTC	chr18:2396927	0	3556
CATTCGCTCTACCGTC	chr22:34473404	0	3225
CATTCGCTCTACCGTC	chr5:63009794	2451	0
CCAATCCAGATCTGAA	chr1:1857020	1832	0
CCAATCCAGATCTGAA	chr12:7177251	1253	0
CCAATCCCACAAACTC	chr16:7567234	0	168
CCAATCCCACAAACTC	chr3:162708695	1128	0
CCACCTAAGACTAGGC	chr1:200217837	23564	0
CCACCTAAGACTAGGC	chr1:77099137	0	1172
CCACCTAAGACTAGGC	chr3:86981877	0	4919
CCACCTAAGACTAGGC	chr7:84637813	14365	0
CCACTACTCACAGCCG	chr5:57614981	9276	0
CCACTACTCACAGCCG	chr5:63009794	2202	0
CCAGCGAGTTCGTAAC	chr11:118442856	0	5488
CCAGCGAGTTCGTAAC	chr13:79979236	0	7945
CCAGCGAGTTCGTAAC	chr22:40171888	0	7820
CCAGCGATCAGTGCCG	chr3:138996919	1972	0
CCAGCGATCAGTGCCG	chr6:31330601	0	10012
CCAGCGATCAGTGCCG	chr9:23185097	0	14068
CCATTCGTCTTGTTAC	chr10:9128518	13259	1928
CCATTCGTCTTGTTAC	chr2:88304373	5580	0
CCATTCGTCTTGTTAC	chr21:19081896	18638	0
CCATTCGTCTTGTTAC	chr8:52697864	0	8182
CCCAATCTCGTTAGGT	chr18:58186541	0	15640
CCCAATCTCGTTAGGT	chr20:58394255	12968	0
CCCAATCTCGTTAGGT	chr3:117681972	0	7605
CCCAGTTAGTGGCACA	chr1:216173795	0	3050
CCCAGTTAGTGGCACA	chr1:87669159	0	8887
CCCAGTTAGTGGCACA	chr10:114372678	0	12560
CCCAGTTAGTGGCACA	chr19:5624287	1773	0
CCCAGTTAGTGGCACA	chr6:134944953	439	0
CCCAGTTAGTGGCACA	chr7:149158904	0	2013
CCCAGTTAGTGGCACA	chr9:35875905	0	9155
CCCAGTTGTTTCGCAA	chr1:1857020	0	7380
CCCAGTTGTTTCGCAA	chr10:57693266	1642	0
CCCAGTTGTTTCGCAA	chr12:2707385	6349	0
CCCAGTTGTTTCGCAA	chr6:70092123	4092	0
CCCATACCATGGCTAT	chr17:33567914	195	0
CCCATACCATGGCTAT	chr19:6800162	0	15292
CCCATACCATGGCTAT	chr7:43019462	0	7703
CCCTCCTCATTTGCGA	chr18:72052337	3668	0
CCCTCCTCATTTGCGA	chr3:117681972	0	12066
CCGTACTAGTTATCGC	chr1:185906634	20811	0
CCGTACTAGTTATCGC	chr7:37826167	0	1137
CCGTACTGTCCTTGGG	chr10:57693266	1570	0
CCGTACTGTCCTTGGG	chr10:99276473	0	169
CCGTACTGTTGGTATC	chr1:1857020	2594	0
CCGTACTGTTGGTATC	chr1:185906634	7288	0
CCGTACTTCACGGTAT	chr1:111960773	10930	0
CCGTACTTCACGGTAT	chr1:20601991	0	12771
CCGTACTTCACGGTAT	chr12:33763008	0	10782
CCGTACTTCACGGTAT	chr8:76502017	5728	0
CCGTACTTCACGGTAT	chr8:88346960	12414	0
CCGTACTTCCGCTCTA	chr1:100785525	15074	0
CCGTACTTCCGCTCTA	chr12:81944310	2251	0
CCGTACTTCCGCTCTA	chr16:59751549	2866	0
CCGTACTTCCGCTCTA	chr18:2488202	19500	0
CCGTACTTCCGCTCTA	chr22:34473404	0	5708
CCGTACTTCCGCTCTA	chr5:57616046	11019	0
CCGTGGAGTCTCTCTG	chr10:9128518	0	2336
CCGTGGAGTCTCTCTG	chr10:9128538	5004	0
CCGTGGAGTCTCTCTG	chr19:19399629	3314	0
CCGTGGAGTGTAATGA	chr22:34473404	5038	8703
CCGTGGAGTGTAATGA	chr3:138996919	608	3906
CCGTGGAGTGTAATGA	chr6:149788923	6512	0
CCGTGGAGTGTAATGA	chr7:84637813	12839	8359
CCGTTCAAGCCCAATT	chr1:100785525	2376	0
CCGTTCAAGCCCAATT	chr1:77099137	0	1968
CCGTTCAAGCCCAATT	chr3:138996919	3821	0
CCGTTCAAGCCCAATT	chr3:86981877	44515	0
CCGTTCAGTCCGCAAC	chr1:200217837	0	16970
CCGTTCAGTCCGCAAC	chr16:7567234	177	0
CCGTTCATCACGTATG	chr1:200217837	0	13905
CCGTTCATCACGTATG	chr22:34473404	4293	0
CCGTTCATCACGTATG	chr3:138996919	2302	0
CCGTTCATCACGTATG	chr3:162708695	1614	0
CCGTTCATCACGTATG	chr5:61109893	6261	0
CCGTTCATCTACACCC	chr13:88225910	20172	0
CCGTTCATCTACACCC	chr19:19285492	0	18660
CCTAAAGCACACTCGG	chr1:100785525	0	7539
CCTAAAGCACACTCGG	chr1:77099137	0	912
CCTAAAGCACACTCGG	chr11:61455973	17338	0
CCTAAAGCACACTCGG	chr15:70847289	10326	0
CCTAAAGCACACTCGG	chr18:2488202	11775	5880
CCTAAAGCACACTCGG	chr20:14968166	0	14000
CCTAAAGCACACTCGG	chr3:162708695	735	5186
CCTAAAGCACACTCGG	chr3:86981877	0	11782
CCTAAAGCACACTCGG	chr5:60749592	393	1249
CCTAAAGCACACTCGG	chr7:84637813	29618	0
CCTACCAAGGTGTGTG	chr11:61455973	17925	0
CCTACCAAGGTGTGTG	chr20:14941543	10512	12239
CCTACCAAGGTGTGTG	chr6:149788923	0	1456
CCTACCACAACCTCAA	chr15:70847289	0	4506
CCTACCACAACCTCAA	chr22:34473404	3854	0
CCTACCACAACCTCAA	chr3:86981877	23882	0
CCTACCACAACCTCAA	chr5:39148170	123	0
CCTACCACAACCTCAA	chr9:23185097	8476	0
CCTACCACAGTAGGGT	chr1:20601991	0	9776
CCTACCACAGTAGGGT	chr16:83106886	0	1883
CCTACCACAGTAGGGT	chr17:78847868	1122	1822
CCTACCACAGTAGGGT	chr19:47816644	0	6586
CCTACCACAGTAGGGT	chr2:217588100	5676	18265
CCTACCACAGTAGGGT	chr6:134944953	245	0
CCTACCAGTTATGTGC	chr3:24149562	7660	0
CCTACCAGTTATGTGC	chr5:33955459	14123	0
CCTAGCTCATGTTGCA	chr11:61455973	19756	0
CCTAGCTCATGTTGCA	chr12:81944310	0	31014
CCTAGCTCATGTTGCA	chr22:34473404	0	7560
CCTAGCTCATGTTGCA	chr5:60749592	0	1176
CCTAGCTCATGTTGCA	chr5:63009794	3059	0
CCTCAGTAGTGAACGC	chr1:200217837	0	4660
CCTCAGTAGTGAACGC	chr1:77099137	2332	0
CCTCAGTAGTGAACGC	chr11:61455973	9243	0
CCTCAGTAGTGAACGC	chr3:138996919	0	26916
CCTCAGTAGTGAACGC	chr5:60749592	0	529
CCTCAGTAGTGAACGC	chr6:149788923	5336	3944
CCTCAGTAGTGAACGC	chr6:31330601	20201	0
CCTCAGTAGTGAACGC	chr7:84637813	0	13534
CCTCAGTAGTGAACGC	chr8:79122864	0	168
CCTCAGTAGTGAACGC	chr9:21603680	0	3781
CCTCTGAAGTCTAGCT	chr1:216173795	0	14549
CCTCTGAAGTCTAGCT	chr12:33763082	4000	0
CCTCTGAAGTCTAGCT	chr7:149158904	0	6503
CCTCTGATCCTTCGTG	chr15:70847289	5763	0
CCTCTGATCCTTCGTG	chr16:59751549	2794	0
CCTCTGATCCTTCGTG	chr5:60749592	0	2220
CCTTACGCAACGCGTC	chr13:88225910	13670	0
CCTTACGCAACGCGTC	chr21:19081896	2912	0
CCTTACGCAGTAATCC	chr10:57693266	0	229
CCTTACGCAGTAATCC	chr10:99276473	0	4351
CCTTACGTCATCAGGT	chr1:185906634	0	8270
CCTTACGTCATCAGGT	chr10:57693266	6055	0
CCTTACGTCATCAGGT	chr10:99276473	14440	0
CCTTACGTCATCAGGT	chr7:81832726	0	6262
CCTTCCCTCGCGTGGT	chr1:1857020	17071	0
CCTTCCCTCGCGTGGT	chr1:185906634	0	3306
CCTTCCCTCGCGTGGT	chr10:57693266	2792	0
CCTTCCCTCGCGTGGT	chr10:99276473	0	6813
CCTTCGAAGTGTTGAA	chr13:61929426	24182	0
CCTTCGAAGTGTTGAA	chr17:65358301	7467	0
CCTTCGAAGTGTTGAA	chr18:72052337	4501	0
CCTTTCTAGGCACATG	chr1:100785525	2126	0
CCTTTCTAGGCACATG	chr5:57616046	4614	0
CCTTTCTTCGGAAGAC	chr1:185906634	10467	0
CCTTTCTTCGGAAGAC	chr3:114456184	1059	0
CCTTTCTTCGGAAGAC	chr7:81832726	8575	13421
CCTTTCTTCGGTGCAC	chr3:24149562	0	5684
CCTTTCTTCGGTGCAC	chr5:33955459	0	5458
CGAACATAGCAAATCA	chr1:1857020	5384	0
CGAACATAGCAAATCA	chr10:57693266	0	344
CGAACATCACTTGCAA	chr3:138996919	5259	0
CGAACATCACTTGCAA	chr3:162708695	848	0
CGAACATCACTTGCAA	chr5:39148170	175	0
CGAACATCACTTGCAA	chr5:60749592	0	2170
CGAACATCACTTGCAA	chr9:23185097	1426	0
CGAACATTCTCCAGCT	chr13:88225910	19016	0
CGAACATTCTCCAGCT	chr7:107582323	0	15786
CGACTTCAGCGTTGCC	chr1:1857020	0	9387
CGACTTCAGCGTTGCC	chr10:57693266	0	941
CGACTTCAGCGTTGCC	chr7:81832726	4252	4158
CGACTTCAGGCAGTCA	chr1:149106983	28945	0
CGACTTCAGGCAGTCA	chr1:149106985	8460	0
CGACTTCAGGCAGTCA	chr1:149107038	3310	0
CGACTTCAGGCAGTCA	chr1:182428705	7769	0
CGACTTCAGGCAGTCA	chr1:220727598	4085	0
CGACTTCAGGCAGTCA	chr13:70644960	0	2957
CGACTTCAGGCAGTCA	chr2:220877128	2620	0
CGACTTCAGGCAGTCA	chr6:134944953	507	0
CGACTTCAGGCAGTCA	chr7:149158904	0	6952
CGACTTCAGGCAGTCA	chr8:116697871	7477	4006
CGACTTCAGGCAGTCA	chrX:27372782	0	4583
CGACTTCTCACAGCCG	chr22:34473404	0	3400
CGACTTCTCACAGCCG	chr5:57616046	7653	0
CGAGCACGTAACCGAG	chr12:33763008	0	10795
CGAGCACGTAACCGAG	chr20:37824842	12662	10364
CGAGCACGTAACCGAG	chr6:80730376	0	12405
CGAGCACGTAACCGAG	chr7:26848819	0	5729
CGATCGGAGAGAACAG	chr20:37824842	10496	0
CGATCGGAGAGAACAG	chrX:74274872	0	5994
CGATCGGCACACACGC	chr16:59751549	3306	0
CGATCGGCACACACGC	chr16:7567234	0	751
CGATCGGCACACACGC	chr5:63009794	6616	8903
CGATCGGCACACACGC	chr5:78513340	0	8931
CGATCGGCACACACGC	chr7:84637813	15261	0
CGATCGGGTTGGCGTC	chr15:84861873	0	3840
CGATCGGGTTGGCGTC	chr18:2488202	4571	0
CGATCGGGTTGGCGTC	chr5:57616046	4861	0
CGATCGGGTTGGCGTC	chr5:60749592	378	92
CGATCGGGTTGGCGTC	chr7:84637813	3135	0
CGATGGCGTAGGTCGA	chr13:61929426	16419	0
CGATGGCGTAGGTCGA	chr17:65358301	17771	7992
CGATGGCGTAGGTCGA	chr20:58394255	0	1831
CGATGGCGTAGGTCGA	chr3:117681972	1	10300
CGATGGCGTAGGTCGA	chr3:24149562	0	355
CGATGGCGTAGGTCGA	chr5:33955459	9010	0
CGATGGCTCCAACGAT	chr17:65358301	0	20083
CGATGGCTCCAACGAT	chr3:24149562	20100	0
CGATGGCTCCAACGAT	chr5:33955459	0	144
CGATTGATCAAAGTGA	chr15:84861873	7731	0
CGATTGATCAAAGTGA	chr5:39148170	138	0
CGATTGATCAAAGTGA	chr5:57616046	20982	0
CGATTGATCAAAGTGA	chr5:60749592	820	0
CGATTGATCAAAGTGA	chr9:23185097	1610	0
CGCCAAGGTCAAGTCT	chr13:61929426	0	5073
CGCCAAGGTCAAGTCT	chr3:117681972	7067	0
CGCCAAGGTCAAGTCT	chr3:136635917	1217	0
CGCGTTTAGGTATCGG	chr1:1857020	10841	6065
CGCGTTTAGGTATCGG	chr10:57693266	1141	0
CGCTTCACAGCCAAAG	chr10:99276473	0	2568
CGCTTCACAGCCAAAG	chr10:99276512	9049	0
CGCTTCAGTCATCTAG	chr1:20601991	0	9923
CGCTTCAGTCATCTAG	chr11:122496218	0	5911
CGCTTCAGTCATCTAG	chr6:134944953	0	5239
CGCTTCAGTCTAGGGA	chr1:200217837	12539	0
CGCTTCAGTCTAGGGA	chr5:60749592	0	424
CGCTTCAGTCTAGGGA	chr6:149788923	0	629
CGCTTCAGTCTAGGGA	chr6:31330601	23581	0
CGCTTCAGTCTAGGGA	chr7:140799788	0	6226
CGCTTCAGTCTAGGGA	chr8:79122864	0	172
CGCTTCATCAGCGTCG	chr1:100785525	0	6312
CGCTTCATCAGCGTCG	chr18:2488202	0	7486
CGCTTCATCAGCGTCG	chr22:34473404	3744	0
CGCTTCATCAGCGTCG	chr5:63009794	346	12026
CGCTTCATCAGCGTCG	chr6:149788923	0	8577
CGGACACCAGTGTGGA	chr1:1857020	8337	0
CGGACACCAGTGTGGA	chr10:57693266	1106	0
CGGACGTCATCCCAAA	chr1:100785525	14256	0
CGGACGTCATCCCAAA	chr1:200217837	0	15388
CGGACGTCATCCCAAA	chr5:57616046	7181	0
CGGACGTCATCCCAAA	chr6:149788923	0	4327
CGGACGTCATCCCAAA	chr9:23185097	0	10890
CGGACTGAGTCCAGGA	chr1:20601991	0	20587
CGGACTGAGTCCAGGA	chr15:76079816	5155	0
CGGACTGAGTCCAGGA	chr2:217588100	0	3918
CGGACTGAGTCCAGGA	chr5:34212057	0	14401
CGGACTGAGTCCAGGA	chr5:50515217	11181	0
CGGACTGAGTCCAGGA	chr7:26848819	198	0
CGGACTGAGTGATCGG	chr14:52956309	0	1797
CGGACTGAGTGATCGG	chr7:81832726	0	1597
CGGACTGTCGTTCAAG	chr1:216173795	0	5867
CGGACTGTCGTTCAAG	chr11:122496218	2893	0
CGGACTGTCGTTCAAG	chr12:33763008	0	16922
CGGACTGTCGTTCAAG	chr13:70644960	3381	0
CGGACTGTCGTTCAAG	chr2:2798358	9129	0
CGGACTGTCGTTCAAG	chr20:37824842	0	12879
CGGACTGTCGTTCAAG	chr6:80730376	10761	0
CGGACTGTCGTTCAAG	chrX:27372782	0	2481
CGGAGCTCAACCTGCG	chr11:61455973	24651	0
CGGAGCTCAACCTGCG	chr22:34473404	3257	305
CGGAGCTCAATGGGAC	chr11:61455973	0	23176
CGGAGCTCAATGGGAC	chr18:2488202	0	4415
CGGAGCTCAATGGGAC	chr3:86981877	16905	0
CGGAGTCCAGCGCCAT	chr18:58186541	0	7861
CGGAGTCCAGCGCCAT	chr3:117681972	15192	0
CGGAGTCCAGCGCCAT	chr3:24149562	2586	0
CGTAGCGCATTGAAAG	chr1:216173795	0	9860
CGTAGCGCATTGAAAG	chr10:114372678	0	8228
CGTAGCGCATTGAAAG	chr15:76079816	6558	0
CGTAGCGCATTGAAAG	chr6:80730376	0	7045
CGTAGGCAGCGGCTTC	chr10:99276473	0	2573
CGTAGGCAGCGGCTTC	chr10:99276486	256	0
CGTAGGCAGGCTGCTC	chr5:57616046	11816	0
CGTAGGCAGGCTGCTC	chr5:60749592	746	0
CGTAGGCAGGCTGCTC	chr5:63009794	0	1794
CGTCACTAGCCAGAAC	chr16:24010284	0	8932
CGTCACTAGCCAGAAC	chr5:63009794	1318	0
CGTCACTAGCCAGAAC	chr6:149788923	0	1810
CGTCACTAGCCAGAAC	chr9:23185097	0	12415
CGTCAGGAGTCAAGGC	chr1:100785525	0	15399
CGTCAGGAGTCAAGGC	chr16:7567234	625	0
CGTCAGGAGTCAAGGC	chr18:2488202	0	28666
CGTCAGGAGTCAAGGC	chr5:39148170	104	0
CGTCAGGAGTCAAGGC	chr5:60749592	0	1072
CGTCAGGAGTCAAGGC	chr5:63009794	1402	0
CGTCAGGAGTCAAGGC	chr6:31330601	0	7739
CGTCTACCAGATTGTC	chr1:77099137	4309	0
CGTCTACCAGATTGTC	chr18:2488202	6588	0
CGTCTACCAGATTGTC	chr3:162708695	138	0
CGTCTACCAGATTGTC	chr3:86981877	4652	0
CGTCTACCAGATTGTC	chr7:140861616	0	10135
CGTCTACCAGATTGTC	chr9:23185097	0	17791
CGTCTACTCCCAGAAT	chr1:200217837	0	29917
CGTCTACTCCCAGAAT	chr11:61455973	6943	0
CGTCTACTCCCAGAAT	chr12:81944310	11588	0
CGTCTACTCCCAGAAT	chr17:41419492	18335	0
CGTCTACTCCCAGAAT	chr18:2488202	0	7474
CGTCTACTCCCAGAAT	chr3:138996919	4825	12484
CGTCTACTCCCAGAAT	chr3:86981877	13262	0
CGTCTACTCCCAGAAT	chr4:62202074	3455	0
CGTCTACTCCCAGAAT	chr5:63009794	584	0
CGTCTACTCCCAGAAT	chr7:140912101	10410	0
CGTCTACTCCCAGAAT	chr7:84637813	0	11107
CGTCTACTCCCAGAAT	chr9:23185097	4533	0
CGTTAGACAGCGGTCT	chr18:2488202	10170	0
CGTTAGACAGCGGTCT	chr3:138996919	0	5652
CGTTAGACAGCGGTCT	chr4:62202074	0	12759
CGTTAGACAGCGGTCT	chr5:50233404	0	32239
CGTTAGACAGCGGTCT	chr9:23185097	0	12356
CGTTAGAGTACAGGAC	chr1:200217837	0	11961
CGTTAGAGTACAGGAC	chr3:162708695	586	0
CGTTAGAGTACAGGAC	chr3:86981877	0	5764
CGTTAGAGTACAGGAC	chr5:60749592	0	833
CGTTGGGAGCGCGATA	chr13:61929426	0	12654
CGTTGGGAGCGCGATA	chr18:58186541	0	13414
CTAACTTCAAGTGCAG	chr1:200217837	4476	0
CTAACTTCAAGTGCAG	chr12:81944310	0	7087
CTAACTTCAAGTGCAG	chr15:70847289	19781	0
CTAACTTCAAGTGCAG	chr18:2488202	0	12459
CTAACTTCAAGTGCAG	chr4:140598096	276	0
CTAACTTCAAGTGCAG	chr5:60749592	497	0
CTAACTTCAAGTGCAG	chr6:31330601	6604	0
CTAACTTCACCTGCAG	chr1:111960773	26683	0
CTAACTTCACCTGCAG	chr10:114372678	233	0
CTAACTTCACCTGCAG	chr11:122496218	14707	0
CTAACTTCACCTGCAG	chr17:78847868	1308	1939
CTAACTTCACCTGCAG	chr4:21977720	15297	0
CTAACTTCACCTGCAG	chr6:80730376	7056	0
CTAACTTCACCTGCAG	chr8:116697871	5786	7114
CTAACTTCACCTGCAG	chrX:27372782	0	5029
CTAACTTCACCTGCAG	chrX:74274872	0	15232
CTAACTTGTGGTAAGC	chr1:1857020	7752	0
CTAACTTGTGGTAAGC	chr10:99276473	0	3997
CTAACTTTCCACGATA	chr1:1857020	0	8649
CTAACTTTCCACGATA	chr10:57693226	117	0
CTAACTTTCCACGATA	chr10:57693266	4242	0
CTAACTTTCCGCGAGT	chr1:100785525	0	8033
CTAACTTTCCGCGAGT	chr1:77099137	1324	1368
CTAACTTTCCGCGAGT	chr20:14941543	6181	0
CTAACTTTCTGTGAAC	chr13:61929426	4174	0
CTAACTTTCTGTGAAC	chr18:58186541	8390	0
CTAACTTTCTGTGAAC	chr3:136635917	799	6370
CTAACTTTCTGTGAAC	chr5:33955459	14894	0
CTAAGACCACGCACCA	chr3:24149562	10567	0
CTAAGACCACGCACCA	chr5:33955459	1354	0
CTAATGGCAACATCAC	chr18:2488202	0	4566
CTAATGGCAACATCAC	chr5:57616046	0	14319
CTAATGGCAACATCAC	chr5:61109893	7816	0
CTAATGGCAACATCAC	chr5:63009794	0	9594
CTAATGGCAACATCAC	chr7:84637813	12797	0
CTAATGGGTGACTGAG	chr1:1857020	0	11502
CTAATGGGTGACTGAG	chr10:57693266	7791	0
CTAATGGGTGACTGAG	chr10:99447496	0	21299
CTAATGGGTGACTGAG	chr7:81832726	9574	0
CTAATGGTCGGTGCAC	chr14:46382359	9607	0
CTAATGGTCGGTGCAC	chr2:217588100	3397	0
CTAATGGTCGGTGCAC	chr3:35986570	0	11622
CTAATGGTCGGTGCAC	chr5:50515217	0	21106
CTAATGGTCGGTGCAC	chr6:80730376	15501	0
CTAATGGTCGGTGCAC	chrX:97219849	0	7007
CTACACCAGTCGCGTC	chr1:200217837	9146	0
CTACACCAGTCGCGTC	chr11:61455973	13915	0
CTACACCAGTCGCGTC	chr18:2488202	32777	1
CTACACCAGTCGCGTC	chr20:14941050	358	0
CTACACCAGTCGCGTC	chr3:138996919	1640	5809
CTACACCAGTCGCGTC	chr6:149788923	5838	0
CTACACCCACCACACG	chr5:141813672	0	358
CTACACCCACCACACG	chrX:10055587	332	0
CTACATTAGAGTAATC	chr3:136635917	14015	0
CTACATTAGAGTAATC	chr3:24149562	4760	0
CTACATTCAACGTTTG	chr10:114372678	2861	0
CTACATTCAACGTTTG	chr13:70644960	0	7819
CTACATTCAACGTTTG	chr5:50515217	0	8357
CTACATTCAACGTTTG	chr9:35875905	7347	0
CTACATTTCATATCTC	chr18:58186541	0	4637
CTACATTTCATATCTC	chr18:72052337	8889	2195
CTACATTTCATATCTC	chr3:136635917	0	4484
CTACGTCCAGGTCAAG	chr10:57693266	8161	0
CTACGTCCAGGTCAAG	chr10:99276473	12496	0
CTACGTCCAGGTCAAG	chr7:81832726	0	2199
CTAGTGAAGATCCGAG	chr16:7567234	435	0
CTAGTGAAGATCCGAG	chr3:139351781	0	5076
CTAGTGAAGATCCGAG	chr5:57616046	8195	0
CTAGTGAAGATCCGAG	chr5:60749592	0	1138
CTAGTGAAGATCCGAG	chr6:31330601	16763	0
CTAGTGAAGATCCGAG	chr7:84637813	0	17952
CTAGTGAAGATCCGAG	chr8:79122864	0	110
CTAGTGAAGCTCCTTC	chr13:61929426	0	2136
CTAGTGAAGCTCCTTC	chr3:136635917	0	1343
CTCACACGTAATCAGA	chr1:77099137	9588	0
CTCACACGTAATCAGA	chr11:61455973	0	13821
CTCACACGTAATCAGA	chr5:63009794	1931	0
CTCACACGTGAGCGAT	chr1:1857020	0	16746
CTCACACGTGAGCGAT	chr1:185906634	0	1850
CTCACACGTGAGCGAT	chr14:44685735	16571	0
CTCACACGTGAGCGAT	chr7:81832726	0	193
CTCACACGTGAGCGAT	chr7:81834764	0	5510
CTCAGAACAACGGCTC	chr1:200217837	13772	0
CTCAGAACAACGGCTC	chr11:61455973	0	9540
CTCAGAACAACGGCTC	chr12:81944310	485	0
CTCAGAACAACGGCTC	chr16:59751549	0	3746
CTCAGAACAACGGCTC	chr22:34473404	6131	0
CTCAGAACAACGGCTC	chr3:162708695	607	0
CTCATTAAGGGCCATA	chr1:100785525	14506	0
CTCATTAAGGGCCATA	chr5:63009794	0	2635
CTCATTACAAGTGCAG	chr18:2488202	39927	0
CTCATTACAAGTGCAG	chr21:24230661	0	6085
CTCATTACAAGTGCAG	chr22:34473404	0	1954
CTCATTACAAGTGCAG	chr5:57616046	0	3556
CTCATTACAAGTGCAG	chr6:149788923	4961	689
CTCATTACAAGTGCAG	chr7:84532265	0	772
CTCATTAGTCCTCGGA	chr1:200217837	0	11968
CTCATTAGTCCTCGGA	chr12:81944310	8947	5077
CTCATTAGTCCTCGGA	chr18:2488202	0	13052
CTCATTAGTCCTCGGA	chr3:86981877	0	6121
CTCATTAGTCCTCGGA	chr5:57616046	8765	0
CTCATTATCGCGGACT	chr1:77099137	0	1896
CTCATTATCGCGGACT	chr16:59751549	0	2783
CTCATTATCGCGGACT	chr20:14692604	3028	0
CTCATTATCGCGGACT	chr5:60749592	0	1219
CTCATTATCGCGGACT	chr9:23185097	4088	6591
CTCATTATCGTTCAAG	chr18:2488202	0	7033
CTCATTATCGTTCAAG	chr3:162708695	0	4348
CTCATTATCGTTCAAG	chr6:31330601	0	7240
CTCCTAGCACATTGGT	chr1:100785525	5041	0
CTCCTAGCACATTGGT	chr1:200217837	0	21123
CTCCTAGCACATTGGT	chr1:77099137	5816	0
CTCCTAGCACATTGGT	chr12:14166387	13358	0
CTCCTAGCACATTGGT	chr20:14941543	5169	0
CTCCTAGCACATTGGT	chr3:138996919	0	4466
CTCCTAGCACATTGGT	chr4:140598096	156	0
CTCCTAGCACATTGGT	chr5:60749592	0	197
CTCCTAGCACATTGGT	chr6:149788923	0	2310
CTCCTAGCACATTGGT	chr6:31330601	6604	0
CTCCTAGCACATTGGT	chr7:84637813	0	22500
CTCGAAACATGAGAAT	chr1:1857020	10271	0
CTCGAAACATGAGAAT	chr1:185906634	6184	0
CTCGAAACATGAGAAT	chr10:57693266	0	1113
CTCGAAACATGAGAAT	chr14:52956309	0	3023
CTCGAAATCAATCTTC	chr16:7567234	668	0
CTCGAAATCAATCTTC	chr18:2488202	5985	0
CTCGAAATCAATCTTC	chr6:149788923	0	3483
CTCGAAATCAATCTTC	chr6:37177222	0	6165
CTCGAAATCGTGAGGA	chr2:88304373	0	12190
CTCGAAATCGTGAGGA	chr22:40171888	0	9008
CTCGAGGGTTCAGTGT	chr12:33763008	0	16793
CTCGAGGGTTCAGTGT	chr19:5624287	0	17654
CTCGAGGGTTCAGTGT	chr2:217588100	2179	0
CTCGAGGGTTCAGTGT	chr7:149158904	3330	6377
CTCGAGGGTTCAGTGT	chr8:92053234	0	2145
CTCGAGGTCTGTATGG	chr1:20601991	0	6664
CTCGAGGTCTGTATGG	chr1:87669159	0	7113
CTCGAGGTCTGTATGG	chr6:134944953	0	11663
CTCGGGAAGACAGTTA	chr1:149106956	5380	0
CTCGGGAAGACAGTTA	chr1:87669159	6302	0
CTCGGGAAGACAGTTA	chr17:78847868	0	1222
CTCGGGAAGACAGTTA	chr19:47816644	11903	0
CTCGGGAAGACAGTTA	chr20:5558094	0	7015
CTCGGGAAGACAGTTA	chr4:21977720	6184	0
CTCGGGAAGACAGTTA	chr7:152378675	6052	0
CTCGGGAAGACAGTTA	chrX:27372782	0	2403
CTCGGGAAGGGTCGAT	chr10:57693226	873	0
CTCGGGAAGGGTCGAT	chr10:99276473	10333	4073
CTCGGGATCACGCGAC	chr17:78847868	832	0
CTCGGGATCACGCGAC	chr2:220877128	4414	0
CTCGGGATCACGCGAC	chr20:37824842	17056	18320
CTCGGGATCACGCGAC	chr6:80730376	0	5558
CTCGGGATCACGCGAC	chr7:152378675	0	2248
CTCGGGATCACGCGAC	chr7:26848819	0	4998
CTCGGGATCACGCGAC	chr8:76502017	6355	0
CTCGGGATCACGCGAC	chr8:88346960	0	4168
CTCGGGATCCCGCATT	chr13:88225910	15446	0
CTCGGGATCCCGCATT	chr19:19399879	10476	0
CTCGTACTCAGGGACA	chr17:65358301	5068	0
CTCGTACTCAGGGACA	chr18:58186541	0	5497
CTCGTACTCAGGGACA	chr18:72052337	0	7419
CTCGTACTCAGGGACA	chr5:33955459	2912	3672
CTCGTCATCGATGGTT	chr13:70644960	3499	0
CTCGTCATCGATGGTT	chr16:83106886	0	2514
CTCGTCATCGATGGTT	chr4:21977720	0	2418
CTCGTCATCGATGGTT	chr9:35875905	10164	0
CTCGTCATCGATGGTT	chrX:74274872	0	5686
CTCTAATCAGGGATCA	chr1:185906634	10680	0
CTCTAATCAGGGATCA	chr10:99276473	0	9956
CTCTAATTCATGACCA	chr1:1857020	6336	0
CTCTAATTCATGACCA	chr10:57693266	6604	0
CTCTACGCAACGCCGT	chr1:220727598	12498	0
CTCTACGCAACGCCGT	chr13:70644960	17251	0
CTCTACGCAACGCCGT	chr19:47816644	14429	5600
CTCTACGCAACGCCGT	chr2:220877128	0	4074
CTCTACGCAACGCCGT	chr3:12605158	0	7572
CTCTACGCAACGCCGT	chr3:35986570	0	26547
CTCTACGCAACGCCGT	chr8:76502017	0	3422
CTCTACGCAACGCCGT	chr9:35875905	8115	0
CTCTACGCAACGCCGT	chrX:27372782	0	4620
CTCTACGCAACGCCGT	chrX:74274872	21464	0
CTCTACGCAACGCCGT	chrX:97219849	25337	14006
CTCTACGGTAACTGTC	chr10:57693266	229	0
CTCTACGGTAACTGTC	chr7:81832726	6851	6753
CTCTGGTAGGAAACTT	chr18:72052337	0	2307
CTCTGGTAGGAAACTT	chr3:117681972	0	13653
CTCTGGTAGGCTCTCG	chr12:7177251	346	0
CTCTGGTAGGCTCTCG	chr20:14533398	0	2594
CTCTGGTAGGCTCTCG	chr5:57616046	0	14043
CTCTGGTGTCTGGGCT	chr11:118442856	2001	2155
CTCTGGTGTCTGGGCT	chr13:79979236	0	9675
CTCTGGTGTCTGGGCT	chr13:88225910	13913	0
CTCTGGTGTCTGGGCT	chr8:52697864	9247	868
CTGAAACCACTGTATG	chr20:14941543	15770	0
CTGAAACCACTGTATG	chr3:162708695	567	0
CTGAAACCAGTCCGGT	chr13:61929374	11384	0
CTGAAACCAGTCCGGT	chr13:61929426	2	7444
CTGAAACCAGTCCGGT	chr18:72052337	11407	0
CTGAAACTCCACTGCT	chr12:33763008	0	13655
CTGAAACTCCACTGCT	chr17:78847868	0	2221
CTGAAACTCCACTGCT	chr7:152378675	0	7951
CTGAAACTCGTTACTT	chr13:61929426	0	5314
CTGAAACTCGTTACTT	chr17:65358301	4382	0
CTGATAGAGAGGTAGA	chr10:99276473	0	13315
CTGATAGAGAGGTAGA	chr5:147571297	17016	0
CTGATAGCACCCACAG	chr11:118442856	4710	0
CTGATAGCACCCACAG	chr12:13377815	0	8081
CTGATAGCACCCACAG	chr7:107582323	0	6607
CTGATAGTCGCTATGA	chr11:118442856	0	4891
CTGATAGTCGCTATGA	chr21:19081896	0	540
CTGATAGTCTCATGTT	chr1:100785525	12270	0
CTGATAGTCTCATGTT	chr18:2488202	20808	0
CTGATAGTCTCATGTT	chr3:138996919	0	6873
CTGATAGTCTCATGTT	chr5:60749592	0	1033
CTGATAGTCTCATGTT	chr7:84637813	0	10303
CTGATCCTCCGCTCTA	chr10:99276473	15607	0
CTGATCCTCCGCTCTA	chr7:81832726	3585	0
CTGCCTAGTAAGTGTA	chr1:105991304	6368	0
CTGCCTAGTAAGTGTA	chr19:15631306	0	16943
CTGCCTAGTAAGTGTA	chr3:24149562	15491	0
CTGCCTAGTAAGTGTA	chr9:104666580	5843	0
CTGCCTATCATTGTTC	chr1:220727598	11099	0
CTGCCTATCATTGTTC	chr14:46382359	0	2440
CTGCCTATCATTGTTC	chr19:5624287	0	5909
CTGCCTATCATTGTTC	chr20:37824842	9446	0
CTGCCTATCATTGTTC	chr5:34212057	0	19676
CTGCCTATCATTGTTC	chr7:158901662	14736	0
CTGCGGAAGAGGACGG	chr1:1857020	0	3705
CTGCGGAAGAGGACGG	chr10:57693266	1216	0
CTGCGGAAGAGGACGG	chr10:99276473	0	7365
CTGCGGAGTCAACTGT	chr16:11387943	7254	0
CTGCGGAGTCAACTGT	chr3:136635917	3004	0
CTGCGGATCACCGCGA	chr1:200217837	6183	0
CTGCGGATCACCGCGA	chr15:70847289	0	6183
CTGCGGATCACCGCGA	chr3:162708695	713	0
CTGCTGTCAGCGTACC	chr1:185906634	6785	0
CTGCTGTCAGCGTACC	chr7:81832726	0	5826
CTGCTGTGTCTCGGCA	chr1:1857020	0	4641
CTGCTGTGTCTCGGCA	chr1:185906634	0	2662
CTGCTGTGTTTACGGT	chr17:65358301	0	13611
CTGCTGTGTTTACGGT	chr18:72052337	4827	0
CTGCTGTGTTTACGGT	chr3:117681972	10684	0
CTGGTCTAGACCTTTG	chr11:61455973	30023	0
CTGGTCTAGACCTTTG	chr3:138996919	1876	0
CTGGTCTAGACCTTTG	chr5:60749592	2849	0
CTGGTCTAGACCTTTG	chr6:149788923	0	1668
CTGGTCTAGACCTTTG	chr6:31330601	0	6166
CTGGTCTCATGAGGGT	chr1:100785525	3387	0
CTGGTCTCATGAGGGT	chr16:7567234	0	1329
CTGGTCTCATGAGGGT	chr18:2488202	6721	0
CTGGTCTCATGAGGGT	chr20:14692604	0	13815
CTGGTCTCATGAGGGT	chr22:34473404	0	4851
CTGGTCTCATGAGGGT	chr5:63009794	0	11181
CTGGTCTCATGAGGGT	chr9:23185097	231	0
CTGGTCTTCGTTCGAA	chr4:142046476	1741	0
CTGGTCTTCGTTCGAA	chr6:31330601	6093	0
CTGTGCTGTGCATGAG	chr1:111960773	14365	0
CTGTGCTGTGCATGAG	chr19:47816644	17151	0
CTGTGCTGTGCATGAG	chr20:5558094	12310	0
CTGTGCTGTGCATGAG	chr8:116697871	6080	0
CTGTGCTGTGCATGAG	chr8:76502017	0	4188
CTGTGCTGTGCATGAG	chrX:27372782	0	2887
CTGTGCTTCCGTGCTT	chr1:182428705	2977	0
CTGTGCTTCCGTGCTT	chr10:114372678	0	8848
CTGTGCTTCCGTGCTT	chr12:33763008	0	13249
CTGTGCTTCCGTGCTT	chr16:83106886	0	7615
CTGTGCTTCCGTGCTT	chr2:217588100	0	4637
CTGTGCTTCCGTGCTT	chr9:35875905	18140	0
CTGTTTAGTGTTCGAT	chr1:185906634	5610	0
CTGTTTAGTGTTCGAT	chr10:99276473	0	2222
CTGTTTAGTTCGATAC	chr1:77099137	4205	0
CTGTTTAGTTCGATAC	chr12:81944310	0	7296
CTGTTTAGTTCGATAC	chr16:7558836	0	448
CTGTTTAGTTCGATAC	chr22:34473404	0	731
CTGTTTAGTTCGATAC	chr5:60749592	17067	0
CTGTTTAGTTCGATAC	chr6:149788923	0	1349
CTGTTTAGTTCGATAC	chr6:31330601	0	9291
CTGTTTATCGCTCTAC	chr15:70847289	0	6311
CTGTTTATCGCTCTAC	chr16:7853662	1328	0
CTGTTTATCGCTCTAC	chr5:39148170	238	0
CTGTTTATCGCTCTAC	chr5:57616046	5058	0
CTGTTTATCGCTCTAC	chr6:149788923	0	2339
CTTAACTTCAGACACT	chr11:12710852	13212	0
CTTAACTTCAGACACT	chr5:141813672	0	858
CTTAACTTCAGACACT	chrX:10055587	256	0
CTTACCGCAAGAGACC	chr1:77099137	5151	0
CTTACCGCAAGAGACC	chr12:95683814	0	18828
CTTACCGCAAGAGACC	chr16:59751549	0	1508
CTTACCGCAAGAGACC	chr20:14941543	0	10606
CTTACCGCAAGAGACC	chr22:34473404	0	7869
CTTACCGCAAGAGACC	chr5:39148170	224	0
CTTACCGCAAGAGACC	chr5:57616046	12249	0
CTTACCGCAAGAGACC	chr5:63009794	0	3214
CTTACCGCAAGAGACC	chr6:149788923	5986	0
CTTACCGGTAACGACG	chr1:1857020	0	6260
CTTACCGGTAACGACG	chr10:99276473	3822	0
CTTACCGGTAACGACG	chr7:81832726	0	7752
CTTAGGATCAGTGTGT	chr1:100785525	0	27515
CTTAGGATCAGTGTGT	chr1:200217837	0	10919
CTTAGGATCAGTGTGT	chr1:209144610	7303	0
CTTAGGATCAGTGTGT	chr1:77099137	2281	0
CTTAGGATCAGTGTGT	chr11:5635097	38976	0
CTTAGGATCAGTGTGT	chr11:61455973	14214	0
CTTAGGATCAGTGTGT	chr12:127424337	0	16934
CTTAGGATCAGTGTGT	chr12:29530803	160	0
CTTAGGATCAGTGTGT	chr18:2488202	0	9677
CTTAGGATCAGTGTGT	chr3:138996919	1660	0
CTTAGGATCAGTGTGT	chr5:61109893	6822	0
CTTAGGATCAGTGTGT	chr6:149788923	0	917
CTTAGGATCAGTGTGT	chr7:140912101	0	2421
CTTAGGATCAGTGTGT	chr7:54943945	0	18425
CTTAGGATCAGTGTGT	chr9:3873535	5140	0
CTTCTCTAGTGGGTAC	chr1:182428705	0	17985
CTTCTCTAGTGGGTAC	chr10:114372678	0	14122
CTTCTCTAGTGGGTAC	chr19:5624287	0	11925
CTTCTCTAGTGGGTAC	chr2:217588100	0	4657
CTTCTCTAGTGGGTAC	chr2:220877128	0	3273
CTTCTCTAGTGGGTAC	chr20:37824842	0	7515
CTTCTCTAGTGGGTAC	chr6:134944953	0	8295
CTTCTCTAGTGGGTAC	chr6:80730376	5501	20274
CTTCTCTAGTGGGTAC	chrX:27372782	10691	0
CTTCTCTAGTGGGTAC	chrX:74274872	0	19918
CTTCTCTAGTGGGTAC	chrX:97219849	0	17285
CTTCTCTTCAGCGTCG	chr18:72052337	1912	0
CTTCTCTTCAGCGTCG	chr5:33955459	0	3196
CTTGGCTAGACGCACA	chr10:57693226	903	0
CTTGGCTAGACGCACA	chr10:57693266	2437	0
CTTTGCGAGACAGACC	chr1:185906634	26270	0
CTTTGCGAGACAGACC	chr10:57693266	0	148
CTTTGCGAGACAGACC	chr10:99276473	19589	0
CTTTGCGAGACAGACC	chr10:99276501	1442	0
CTTTGCGAGACAGACC	chr7:64994076	10827	0
CTTTGCGCACCTTGCT	chr1:165240871	10773	0
CTTTGCGCACCTTGCT	chr12:91218035	0	6770
CTTTGCGCACCTTGCT	chr15:41199894	637	0
CTTTGCGCACCTTGCT	chr18:33655570	0	11126
CTTTGCGCACCTTGCT	chr19:307797	0	4758
CTTTGCGCACCTTGCT	chr2:35367768	3903	0
CTTTGCGCACCTTGCT	chr20:44696074	3754	0
CTTTGCGCACCTTGCT	chr3:161729806	0	975
CTTTGCGCACCTTGCT	chr4:152411939	6478	0
CTTTGCGCACCTTGCT	chr5:141813672	0	317
CTTTGCGCACCTTGCT	chr5:172518851	6545	0
CTTTGCGCACCTTGCT	chr8:115799622	0	3199
CTTTGCGCACCTTGCT	chr9:9387100	14781	0
CTTTGCGCACCTTGCT	chrX:10055611	339	0
CTTTGCGCACCTTGCT	chrX:101668266	0	346
CTTTGCGCATTTGTGG	chr1:77099137	5673	0
CTTTGCGCATTTGTGG	chr3:157018823	0	15870
CTTTGCGCATTTGTGG	chr3:162708695	0	5634
CTTTGCGTCTCATCCG	chr8:52697864	0	9526
CTTTGCGTCTCATCCG	chr9:133835069	0	8964
GAAATGACAGCGTACC	chr20:58394255	0	24412
GAAATGACAGCGTACC	chr5:33955459	12656	0
GAAATGATCTCATACT	chr10:9128518	0	1956
GAAATGATCTCATACT	chr22:40171888	0	10649
GAAATGATCTCATACT	chr8:52697864	0	15401
GAACATCTCAGTTCTT	chr1:220727598	0	3193
GAACATCTCAGTTCTT	chr10:114372678	223	0
GAACATCTCAGTTCTT	chr12:33763008	3122	0
GAACATCTCAGTTCTT	chr13:70644960	3190	0
GAACATCTCAGTTCTT	chr19:47816644	6914	0
GAACATCTCAGTTCTT	chr3:12605158	5132	11773
GAACATCTCAGTTCTT	chr6:80730376	0	1850
GAACATCTCAGTTCTT	chr7:26848819	1947	0
GAACATCTCAGTTCTT	chr8:76502017	1757	0
GAACATCTCAGTTCTT	chr9:35875905	0	6308
GAACATCTCAGTTCTT	chrX:97219849	11768	12274
GAACATCTCTCAGCGG	chr12:95683814	22186	14430
GAACATCTCTCAGCGG	chr22:34473404	0	9791
GAACATCTCTCAGCGG	chr5:63009794	0	3119
GAACCTAGTACTCGCG	chr1:20601991	0	5163
GAACCTAGTACTCGCG	chr10:114372678	275	0
GAACCTAGTACTCGCG	chr11:122496218	0	6129
GAACCTATCTATTGCT	chr1:77099137	0	4837
GAACCTATCTATTGCT	chr12:81944310	1604	0
GAACCTATCTATTGCT	chr15:70847289	15953	0
GAACCTATCTATTGCT	chr16:59751549	0	2704
GAACCTATCTATTGCT	chr16:7567234	2	344
GAACCTATCTATTGCT	chr20:14941543	16791	0
GAACCTATCTATTGCT	chr5:39148170	194	0
GAACCTATCTATTGCT	chr5:63009794	2581	0
GAAGCAGCACAAGGAC	chr11:61455973	0	26078
GAAGCAGCACAAGGAC	chr16:59751549	673	0
GAAGCAGCACAAGGAC	chr20:14941543	0	10247
GAAGCAGCACAAGGAC	chr5:61109773	0	11265
GAAGCAGCACAAGGAC	chr7:84637813	20525	0
GAATAAGCAGACTCCG	chr1:220727598	7616	0
GAATAAGCAGACTCCG	chr13:70644960	0	1760
GAATAAGCAGACTCCG	chr14:46382359	0	5996
GAATAAGCAGACTCCG	chr3:35986570	4822	0
GAATAAGCAGACTCCG	chr6:80730376	3486	0
GAATAAGCAGACTCCG	chr8:116697871	4874	0
GAATAAGCAGACTCCG	chrX:74274872	1385	0
GAATAAGGTAGTCTGT	chr10:9128518	0	3005
GAATAAGGTAGTCTGT	chr11:116844701	144	2285
GAATAAGGTAGTCTGT	chr13:88225910	17077	0
GAATAAGGTAGTCTGT	chr19:19399629	6721	19326
GAATAAGGTAGTCTGT	chr4:80942613	0	3089
GAATAAGGTAGTCTGT	chr8:52697864	2395	0
GAATAAGGTGACTGAG	chr13:61929426	8431	0
GAATAAGGTGACTGAG	chr3:136635917	10748	0
GAATAAGGTGACTGAG	chr5:33955459	0	1903
GAATGAACAGGATCCC	chr1:149106956	1427	0
GAATGAACAGGATCCC	chr16:83106886	4654	0
GAATGAACAGGATCCC	chr3:35986570	0	13014
GAATGAACAGGATCCC	chr6:80730376	0	4464
GAATGAAGTCAGTTTG	chr1:77099137	0	1286
GAATGAAGTCAGTTTG	chr12:81944310	1959	0
GAATGAAGTCAGTTTG	chr18:2488202	10769	0
GACACGCAGACTAAGT	chr1:157355623	0	8681
GACACGCAGACTAAGT	chr1:220727598	0	4039
GACACGCAGACTAAGT	chr19:5624287	5213	0
GACACGCAGACTAAGT	chr8:116697871	19852	0
GACACGCAGACTAAGT	chrX:27372782	0	7529
GACACGCTCGGAATGG	chr10:57693266	9498	0
GACACGCTCGGAATGG	chr10:99276473	0	2406
GACAGAGAGTTTCTGG	chr1:77099137	3240	0
GACAGAGAGTTTCTGG	chr11:61455973	0	13939
GACAGAGAGTTTCTGG	chr16:59751549	2517	0
GACAGAGAGTTTCTGG	chr18:2488202	10512	0
GACAGAGAGTTTCTGG	chr20:14692604	6487	0
GACAGAGAGTTTCTGG	chr6:149788923	6573	0
GACAGAGAGTTTCTGG	chr9:23185097	3786	0
GACCTGGAGATACACA	chr12:81944310	17436	0
GACCTGGAGATACACA	chr3:138996919	0	8576
GACCTGGAGATACACA	chr6:149788923	5836	0
GACCTGGGTCCAGTGC	chr13:70644960	11070	0
GACCTGGGTCCAGTGC	chr6:134944953	693	0
GACCTGGGTCCAGTGC	chr8:76500123	0	8114
GACGCGTTCAGCGTCG	chr10:9128518	3842	0
GACGCGTTCAGCGTCG	chr22:40171888	11469	0
GACGTGCGTCAACTGT	chr1:77099137	4975	0
GACGTGCGTCAACTGT	chr3:138996919	3525	0
GACGTGCGTCAACTGT	chr5:60749592	643	0
GACGTGCGTCAACTGT	chr6:149788923	0	1995
GACGTGCTCTCCAGCT	chr18:58186541	0	10469
GACGTGCTCTCCAGCT	chr3:136635917	4392	0
GACGTGCTCTCCAGCT	chr3:24149562	16549	0
GACGTTAAGAGTGACC	chr18:58186541	9433	207
GACGTTAAGAGTGACC	chr20:58394255	16348	0
GACGTTAGTTCGATAC	chr1:77099137	1333	0
GACGTTAGTTCGATAC	chr12:81944310	0	12564
GACGTTAGTTCGATAC	chr15:70847289	5848	0
GACGTTAGTTCGATAC	chr5:60749592	0	2934
GACGTTATCGTTATTC	chr1:77099137	7683	0
GACGTTATCGTTATTC	chr14:52931535	0	53539
GACGTTATCGTTATTC	chr3:162708695	3272	0
GACGTTATCGTTATTC	chr6:149788923	4145	0
GACTGCGGTCGCGAAA	chr10:57693266	1717	0
GACTGCGGTCGCGAAA	chr7:81832726	11756	0
GAGCAGACAGCCCGAT	chr1:185906634	0	4382
GAGCAGACAGCCCGAT	chr10:57693266	0	774
GAGCAGACAGCCCGAT	chr7:64404072	7331	0
GAGCAGACAGCCCGAT	chr7:81832726	0	5266
GAGGTGAGTACAAGAT	chr1:200217837	20003	0
GAGGTGAGTACAAGAT	chr3:86981877	0	6720
GAGGTGAGTACAAGAT	chr5:57616046	0	20162
GAGGTGAGTACAAGAT	chr9:23185097	0	9459
GAGGTGAGTCTACATG	chr1:77099137	6695	0
GAGGTGAGTCTACATG	chr12:81944310	2845	0
GAGGTGAGTCTACATG	chr3:162708695	735	0
GAGGTGAGTCTACATG	chr5:60749592	4553	0
GAGGTGAGTCTACATG	chr5:97592626	517	0
GAGGTGAGTTAAACGA	chr7:26848819	0	4932
GAGGTGAGTTAAACGA	chr8:116697871	7287	0
GAGGTGAGTTAAACGA	chr8:76502017	0	4196
GAGGTGAGTTAAACGA	chrX:27372782	0	8224
GATCAGTAGTTGTCGT	chr1:185906634	15194	0
GATCAGTAGTTGTCGT	chr10:99276473	8578	2600
GATCGATTCTAATGGC	chr1:185906634	1697	0
GATCGATTCTAATGGC	chr10:57693266	0	1208
GATCGCGAGATCACTC	chr10:9128518	2833	0
GATCGCGAGATCACTC	chr19:19399629	0	13292
GATCGCGAGATCACTC	chr2:88304373	6083	0
GATCGCGCACTCATGA	chr3:86981877	9530	0
GATCGCGCACTCATGA	chr7:84637813	0	9215
GATCTAGAGCTAGCCC	chr13:61929426	0	11531
GATCTAGAGCTAGCCC	chr20:58394255	12635	0
GATCTAGAGCTAGCCC	chr3:117681972	0	14809
GATCTAGAGCTAGGCA	chr12:95683814	13029	13233
GATCTAGAGCTAGGCA	chr16:59751549	0	1927
GATCTAGAGCTAGGCA	chr16:7567234	0	1129
GATCTAGAGCTAGGCA	chr3:138996919	1608	1
GATGAAACAGTGTGGA	chr13:61929426	0	6302
GATGAAACAGTGTGGA	chr17:65358301	9751	0
GATGAAACAGTGTGGA	chr18:58186541	11778	0
GATGAAAGTACGTGCC	chr13:24026278	12798	0
GATGAAAGTACGTGCC	chr19:11705820	10412	0
GATGAAAGTACGTGCC	chr2:228082322	10443	0
GATGAAAGTACGTGCC	chr5:141813672	0	555
GATGAAAGTACGTGCC	chr6:97921117	4669	9838
GATGAAAGTACGTGCC	chr9:10233181	0	10638
GATGAAAGTACGTGCC	chr9:86565513	7475	0
GATGAAAGTACGTGCC	chrX:10055587	429	0
GATGAAAGTACGTGCC	chrX:10055611	179	0
GATGAAAGTACGTGCC	chrX:1459209	4315	0
GATGAAATCTAGAGCT	chr1:100785525	2245	0
GATGAAATCTAGAGCT	chr11:61211849	2107	0
GATGAAATCTAGAGCT	chr22:34473404	0	13021
GATGAAATCTAGAGCT	chr5:39148170	155	0
GATGAAATCTAGAGCT	chr7:84637813	5696	0
GATGAAATCTAGAGCT	chr9:23185097	9304	0
GATGAGGAGGATCCTT	chr13:79979236	8138	0
GATGAGGAGGATCCTT	chr22:40171888	15591	0
GATGAGGTCGTTGGAT	chr16:59751549	0	3459
GATGAGGTCGTTGGAT	chr4:105985244	0	1183
GATGAGGTCGTTGGAT	chr4:163979095	0	11863
GATGAGGTCGTTGGAT	chr5:60749592	0	1033
GATGAGGTCGTTGGAT	chr6:149788923	0	1118
GATGCTACACCGGCAT	chr1:111960773	27687	0
GATGCTACACCGGCAT	chr1:87669159	0	5464
GATGCTACACCGGCAT	chr10:114372678	385	0
GATGCTACACCGGCAT	chr12:33763008	8120	0
GATGCTACACCGGCAT	chr19:5624287	11276	0
GATGCTACACCGGCAT	chrX:27372782	0	6748
GATGCTACATTTGTGG	chr1:77099137	6100	0
GATGCTACATTTGTGG	chr18:2488202	0	3895
GATGCTACATTTGTGG	chr3:86981877	0	3109
GATGCTACATTTGTGG	chr5:57616046	7592	14143
GATGCTATCGAATGTC	chr19:19399629	0	11083
GATGCTATCGAATGTC	chr2:88304373	0	1830
GATGCTATCGAATGTC	chr7:107468100	3285	6425
GATTCAGCATTACTTC	chr1:214888730	572	0
GATTCAGCATTACTTC	chr17:33567914	0	16389
GATTCAGCATTACTTC	chr20:25248084	0	601
GATTCAGCATTACTTC	chr21:9136987	7001	0
GATTCAGCATTACTTC	chr7:43019462	0	10781
GCAAACTTCACCGCGA	chr10:9128518	0	3015
GCAAACTTCACCGCGA	chr11:118442856	14457	0
GCAAACTTCACCGCGA	chr13:88225910	15401	0
GCAATCATCAACAGCT	chr1:100785525	856	0
GCAATCATCAACAGCT	chr1:77099137	0	2032
GCAATCATCAACAGCT	chr5:63009794	2233	0
GCACATACATTACTTC	chr1:200217837	0	16523
GCACATACATTACTTC	chr1:77099137	12794	0
GCACATACATTACTTC	chr16:7567234	1269	0
GCACATACATTACTTC	chr18:2488202	29062	0
GCACATACATTACTTC	chr20:14941543	0	13662
GCACATACATTACTTC	chr22:34473404	0	6482
GCACATACATTACTTC	chr3:162708695	0	3452
GCACATACATTACTTC	chr3:86981877	16880	17060
GCACATAGTGCATCTA	chr1:1857020	5964	0
GCACATAGTGCATCTA	chr7:81832726	0	5630
GCACATATCATATCTC	chr13:61929426	10635	8689
GCACATATCATATCTC	chr3:117681972	342	0
GCACTCTCACTCCGAG	chr1:216173795	0	8873
GCACTCTCACTCCGAG	chr1:220727598	0	5969
GCACTCTCACTCCGAG	chr17:78847868	0	4745
GCACTCTCACTCCGAG	chr20:5558094	8369	0
GCACTCTCACTCCGAG	chr3:35986570	0	9064
GCACTCTCACTCCGAG	chr6:134944953	0	5498
GCACTCTCACTCCGAG	chr7:158901662	0	4518
GCACTCTCAGACGAGT	chr1:100785525	0	7025
GCACTCTCAGACGAGT	chr22:34473404	0	7002
GCACTCTCAGACGAGT	chr7:84637813	23557	11116
GCAGCCACACGGCTGT	chr13:61929426	12175	0
GCAGCCACACGGCTGT	chr3:117681972	0	13308
GCAGCCACACGGCTGT	chr5:33955459	51300	5076
GCAGCCACACTGCGCA	chr10:99276473	0	2515
GCAGCCACACTGCGCA	chr7:81832726	0	5167
GCAGCCAGTTATCCGA	chr1:87669159	0	4990
GCAGCCAGTTATCCGA	chr3:12605158	20697	0
GCAGCCAGTTATCCGA	chr7:152378675	5692	0
GCAGCCAGTTATCCGA	chr8:76502017	0	3112
GCAGCCAGTTATCCGA	chrX:97219849	0	6657
GCATACAAGCTTTGGT	chr13:61929426	0	11148
GCATACAAGCTTTGGT	chr18:72052337	0	7208
GCATACAAGCTTTGGT	chr3:24149562	7723	0
GCATACAAGCTTTGGT	chr5:33955459	7525	10747
GCATACATCACGATAC	chr1:182428705	0	14904
GCATACATCACGATAC	chr15:76079816	3548	0
GCATACATCACGATAC	chr16:83106886	5042	0
GCATACATCACGATAC	chr17:78847868	1606	0
GCATACATCACGATAC	chr20:37824842	2236	18059
GCATACATCACGATAC	chr20:5558094	9865	0
GCATACATCACGATAC	chr6:80730376	18844	0
GCATACATCACGATAC	chr8:116697871	12456	0
GCATACATCACGATAC	chr8:76502017	0	5731
GCATACATCACGATAC	chrX:27372782	11996	5967
GCATACATCACGATAC	chrX:74274872	0	15379
GCATGATAGTGGCACA	chr1:100785525	12855	0
GCATGATAGTGGCACA	chr15:70847289	8598	0
GCATGATAGTGGCACA	chr16:7853662	0	3087
GCATGATAGTGGCACA	chr5:60749592	0	1452
GCATGATCACTTGTTT	chr13:79979236	0	14053
GCATGATCACTTGTTT	chr7:107582323	3874	0
GCCAAATCAAGACGCA	chr8:52697864	0	6690
GCCAAATCAAGACGCA	chr9:133835069	0	7376
GCCAAATGTTGCCACG	chr10:57693266	9600	0
GCCAAATGTTGCCACG	chr7:64404072	15964	0
GCGACCAGTAAAGTCA	chr1:77099137	0	2812
GCGACCAGTAAAGTCA	chr11:61455973	0	16001
GCGACCAGTAAAGTCA	chr15:70847289	0	4856
GCGACCAGTAAAGTCA	chr3:162708695	536	0
GCGAGAATCGTAAGGG	chr1:1857020	0	6472
GCGAGAATCGTAAGGG	chr2:39878538	9480	0
GCGAGAATCGTAAGGG	chr2:84461769	0	7848
GCGCAACAGGACTGGT	chr1:182428705	14493	0
GCGCAACAGGACTGGT	chr1:20601991	9258	0
GCGCAACAGGACTGGT	chr1:87669159	2879	0
GCGCAACAGGACTGGT	chr10:114372678	221	0
GCGCAACAGGACTGGT	chr20:37824842	14220	0
GCGCAGTGTTGGAACG	chr1:216173795	12894	0
GCGCAGTGTTGGAACG	chr1:87669159	0	5268
GCGCAGTGTTGGAACG	chr13:70644960	0	15731
GCGCAGTGTTGGAACG	chr8:116697871	10438	0
GCGCGATGTACATGAA	chr3:139004038	0	13448
GCGCGATGTACATGAA	chr4:140598096	198	0
GCGCGATGTACATGAA	chr5:39148170	113	0
GCGCGATGTACATGAA	chr5:57616063	450	0
GCGCGATGTACATGAA	chr5:60749592	740	0
GCGCGATGTACATGAA	chr6:31330601	12187	0
GCGGGTTAGCTCAACT	chr1:100785525	0	10154
GCGGGTTAGCTCAACT	chr12:81944310	18548	0
GCGGGTTAGCTCAACT	chr16:7567234	0	253
GCGGGTTAGCTCAACT	chr18:2488202	9157	0
GCGGGTTAGCTCAACT	chr5:57616046	0	23294
GCGGGTTAGCTCAACT	chr7:84637813	0	12079
GCGGGTTAGGCCCACT	chr1:87669159	8014	0
GCGGGTTAGGCCCACT	chr13:70644960	1242	0
GCGGGTTAGGCCCACT	chr17:78847868	0	2405
GCGGGTTAGGCCCACT	chr19:5624287	0	3929
GCGGGTTAGGCCCACT	chr20:37824842	0	13699
GCGGGTTAGGCCCACT	chr8:116697871	0	12801
GCGGGTTAGGCCCACT	chr8:88346960	12258	0
GCGGGTTAGGCCCACT	chr9:35875905	0	7625
GCGGGTTAGGCCCACT	chrX:74274872	0	10682
GCTCCTACACGATGGA	chr12:81944310	0	13141
GCTCCTACACGATGGA	chr17:41419492	0	28827
GCTCCTACACGATGGA	chr18:2488202	7659	0
GCTCCTACACGATGGA	chr22:34473404	4071	0
GCTCCTACACGATGGA	chr3:162708695	678	0
GCTCCTACACGATGGA	chr3:86981877	17410	0
GCTCCTACACGATGGA	chr4:62202074	0	11068
GCTCCTACACGATGGA	chr6:149788923	0	1372
GCTCCTACAGCCCGAT	chr16:59751549	0	1517
GCTCCTACAGCCCGAT	chr5:60749592	0	500
GCTCCTAGTCCGAATT	chr1:220727598	17191	2970
GCTCCTAGTCCGAATT	chr15:76079816	6680	0
GCTCCTAGTCCGAATT	chr6:80730376	0	8299
GCTCCTAGTCCGAATT	chrX:97219849	2238	0
GCTCCTATCGCGGCAT	chr11:118442856	0	4463
GCTCCTATCGCGGCAT	chr13:79979236	0	8555
GCTCCTATCGCGGCAT	chr19:19399629	0	4915
GCTCCTATCGCGGCAT	chr2:88304373	8124	6921
GCTCCTATCGCGGCAT	chr20:56489468	14006	3776
GCTCCTATCGCGGCAT	chr21:19081943	4172	0
GCTCCTATCGCGGCAT	chr7:107581959	12555	0
GCTCCTATCGCGGCAT	chr7:107582323	0	17013
GCTCCTATCGCGGCAT	chr9:133835069	0	12682
GCTGCGAAGCCTATGT	chr7:84637813	16777	0
GCTGCGAAGCCTATGT	chr9:23185097	0	8458
GCTGCGAGTAGGGACT	chr16:83083098	0	9769
GCTGCGAGTAGGGACT	chr20:37824842	0	6446
GCTGCGAGTAGGGACT	chr20:5558094	0	7523
GCTGCGAGTAGGGACT	chr3:35986570	0	3679
GCTGCGAGTAGGGACT	chr5:34212057	0	2851
GCTGCGAGTAGGGACT	chr6:80730376	0	7607
GCTGCGAGTAGGGACT	chr7:140909529	1067	0
GCTGCTTGTAGCGTCC	chr11:117942533	0	15395
GCTGCTTGTAGCGTCC	chr12:11807544	616	0
GCTGCTTGTAGCGTCC	chr15:45442021	2716	0
GCTGCTTGTAGCGTCC	chr20:25248084	0	19191
GCTGCTTGTAGCGTCC	chr3:159076657	0	11988
GCTGCTTGTAGCGTCC	chr4:105939876	12970	0
GCTGCTTGTAGCGTCC	chr4:114190327	10825	0
GCTGCTTGTAGCGTCC	chr5:141813672	0	470
GCTGCTTGTAGCGTCC	chr5:173409760	0	4412
GCTGCTTGTAGCGTCC	chr6:103119729	0	2495
GCTGCTTGTAGCGTCC	chr6:145028639	0	6822
GCTGCTTGTAGCGTCC	chr7:114220307	1991	0
[truncated: 1,041 more rows]
